# Supplementary material for: Effectiveness of therapeutic patient education interventions for chronic diseases: A systematic review and meta-analyses of randomized controlled trials
Source: Front Med (Lausanne). 2023 Jan 25;9:996528. doi: 10.3389/fmed.2022.996528 (PMC9905441; doi:10.3389/fmed.2022.996528)
Supplement: Supplementary file 2 [file Data_Sheet_2.xlsx]

## Sheet: Systematic review data
Study ID	Title	Brief name	Why?	Disorder	System	What? (materials and procedures)	Who provided?	Delivery agent	How?	Format of delivery	When and How Much ?	interactive presentation	case study	round table	brainstorming	simulation from the analysis of a situation or a logbook	supervision	practical work	simulations of gestures and techniques	sports activities	role play	documentary testimony	photolanguage technique	information media	animation media	Relieve symptoms	Take into account the results of self-monitoring, self-measurement	Adapt drug doses, initiate self-treatment	Perform technical gestures and care	Implement lifestyle changes	Prevent avoidable complications	Deal with problems caused by illness	Involve those around the patient in the management of the disease, treatments and the resulting repercussions	Know yourself, have confidence in yourself	Knowing how to manage your emotions and control your stress	Develop creative reasoning and critical thinking	Develop skills in communication and interpersonal relationships	Make decisions and solve a problem	Set goals and make choices	Observe, assess and strengthen yourself	Etiology of the disease	Treatment modalities	Self-care mangement	Coping mechanisms	Awareness of health related risk factors	behaviour related to health and illness	Organizational information
El-Toukhy 2017	Effect of acute coronary syndrome patients‚Äô education on adherence to dual antiplatelet therapy Adherence to dual antiplatelet therapy	Acute coronary syndrome patients' education on adherence to dual antiplatelet therapy (DAPT).	To help patients in achieving favorable results.	ACS	Cardiovascular	All participants were provided education on lifestyle changes. In addition, intervention group received education on several aspects of coronary artery disease and importance of sustained platelet inhibition.	physician.	doctors	face to face, in person	Individual	6 visits over 1 year; pill count was used to assess adherence to DAPT, data on lifestyle modifications were also collected each time.	Y	N	N	N	N	N	Y	N	N	N	N	N	Y	N	N	Y	N	N	N	Y	Y	N	Y	N	Y	N	N	Y	Y	Y	Y	Y	N	Y	Y	N
Cossette 2012	Randomized Controlled Trial of Tailored Nursing Interventions to Improve Cardiac Rehabilitation Enrollment	Nursing interventions for patients with acute coronary syndromes (ACSs).	To improve cardiac rehabilitation enrollment.	ACS	Cardiovascular	Intervention group was ofered discussion of management of symptoms and physical activity after discharge, understanding of illness episode, and lifestyle modification, including rehabilitation within 6 weeks. Control group: standard care.	cardiac care nurses.	allied health workers	face-to-face or a telephone call	Mixed	3 encounters: before discharge, at 3 days postdischarge and at 10 days after discharge	Y	N	N	N	N	Y	N	N	N	N	N	N	N	N	Y	N	N	N	Y	Y	Y	Y	Y	Y	N	N	N	N	N	N	N	Y	N	Y	Y	N
Cohen 2014	An education program for risk factor management after an acute coronary syndrome: a randomized clinical trial	Education program for risk factor management after an acute coronary syndrome (ACS).	To determine if the program would improve lifestyle-related cardiovascular risk factors after ACS.	ACS	Cardiovascular	Following baseline assessment, intervention group received smoking cessation counseling, diet and physical activity evaluation and advice according to each patient's risk factors. Control group: usual care.	nurse, specialized in smoking cessation counseling, dietician with training in physical activity counseling, and coordinator who offered individual consultations.	allied health workers	individually,face to face, or by phone.	mixed	at least 6 times: first month after discharge and then at months 2, 3, 6, 9, and 12; additional visit at any time up to 12 months.	Y	N	N	N	N	Y	N	N	N	N	N	N	Y	N	N	Y	N	Y	Y	Y	Y	Y	Y	N	Y	Y	Y	Y	Y	N	N	Y	N	Y	Y	Y
Hendriks 2014	The effect of a nurse-led integrated chronic care approach on quality of life in patients with atrial fibrillation	Nurse-led integrated chronic care in patients with atrial fibrillation (AF).	To improve AF-related knowledge level, anxiety and depression.	Atrial fibrillation	Cardiovascular	Material: software Cardio Consult AF. Procedures: Following protocolized diagnostic procedure, intervention patients were taught about arrhythmia, complications and treatment options. Control group: usual care provided by cardiologists.	nurse specialist, using software program	allied health workerss	face to face, individually.	Individual	nurse visit scheduled for 30 min, follow-up visits planned at 3, 6, and 12 months.	Y	N	N	N	N	Y	N	N	N	N	N	N	Y	Y	Y	N	N	N	N	Y	Y	N	Y	Y	Y	Y	N	N	Y	Y	Y	N	Y	Y	N	N
Furuya 2015	A randomized controlled trial of an educational programme to improve self-care in Brazilian patients following percutaneous coronary intervention	Educational program for patients undergoing percutaneous coronary intervention (PCI).	To improve self-care and reduce anxiety.	CAD	Cardiovascular	Material: 3 booklets. Procedure: Intervention patients were helped to understand their condition before PCI, after which they were guided to increase their belief in their own effectiveness to make required lifestyle changes. Control group: usual care.	researchers.	research team	face to face, individually.	Individual	2 sessions: before PCI and day of procedure or following day. 3 phone calls: 1st, 8th and 16th weeks after hospital discharge.	Y	N	N	N	N	Y	N	N	N	N	N	Y	Y	N	Y	N	N	Y	Y	Y	Y	Y	Y	Y	Y	Y	Y	Y	Y	Y	N	Y	N	Y	Y	N
Albus 2009	Long-Term Effects of a Multimodal Behavioral Intervention on Myocardial Perfusion-a Randomized Controlled Trial	Multimodal behavioral intervention on myocardial perfusion (MP).	To evaluate long-term effects of this intervention in patients with stable coronary heart disease ( CHD).	CAD	Cardiovascular	Materials: Manual and flip-chart sheets. Procedures: All patients received Standardized cardiologic care. In addition, intervention patients received lessons on nutrition, cardiovascular system, pathophysiology of CHD, medication, physical exercise-training, relaxation training, and discussions based on principles of supportive psychotherapy.	interdisciplinary team: cardiologist, specialist of internal medicine and psychotherapy, clinical dietician, physical rehabilitation trainer;	Multidisciplinary team	in small groups of 7-9 patients.	group	recruitment: June 1997 - June 1999. intervention period: 1 year, total 77.5 h; it started with 1-week retreat ( daily: 1h-physical exercise, 0.5 h-relaxation training , and 1.5 h- group discussions ); followed by 10 sessions once a week , followed by 9 subsequent sessions once a month, which included group discussions, relaxation and exercise training, up to 1 year.	Y	N	Y	N	N	Y	N	N	Y	N	Y	N	Y	N	N	N	N	N	Y	Y	Y	Y	Y	Y	Y	Y	N	Y	Y	N	N	Y	Y	N	Y	Y
Sun, 2017	Quality of life and self-care in elderly patients with cardiovascular diseases: the effect of a Traditional Chinese Medicine health educational intervention	Traditional Chinese Medicine (TCM) health education in elderly patients with cardiovascular diseases (CVDs).	To help CVD patients build better behaviors and lifestyles and reduce CVD risk.	Cardiovascular	Cardiovascular	Following individual assessment, intervention patients were provided 1- TCM education on health preservation, complying with four seasons, proper diet, TCM massage; 2- TCM health-coaching telephone: guidance was provided; 3- TCM health preservation handbook for consulting. Control group: routine health education.	senior community nurse and TCM doctor with > 10 years of experiences in TCM care. They both attended 4h training session.	Multidisciplinary	Face to face and telephone	Mixed	TCM education once a month (1h each time), over 6 months. TCM health-coaching telephone once every three months, 15-20 min. This study was carried out from April 2014 to October 2014.	Y	N	N	N	N	Y	N	N	N	N	N	N	Y	N	N	N	N	N	Y	Y	Y	N	Y	Y	Y	Y	N	Y	Y	N	N	Y	Y	N	Y	Y
Green 2014	e-Care for Heart Wellness A Feasibility Trial to Decrease Blood Pressure and Cardiovascular Risk	e-Care for Heart Wellness.	To decrease blood pressure (BP) and cardiovascular disease (CVD) risk.	Cardiovascular disease	Cardiovascular	Web-dietitian (WD) participants received: scale, pedometer, and home BP monitor. They had a single in-person dietitian visit to create a plan to reduce CVD risk. Follow-up occurred via secure messaging to report BP, weight, fruit and vegetable intake, and receive ongoing feedback. Control group: usual care.	dietitians experienced with caring for patients with chronic diseases, that received 3 half-day training sessions, to counsel WD patients.	allied health workers	single in-person dietitian visit; Group Health‚Äôs secure website.	Mixed	Participants shared their self-monitoring data with dietician once a week for 2 months, followed by every 2 weeks for 2 months, and then every month for 2 months, total of 6 months.	N	N	N	N	N	Y	Y	N	N	N	N	Y	Y	N	N	Y	N	Y	Y	Y	Y	N	N	N	N	N	Y	Y	N	N	N	Y	N	Y	Y	N
Goyer 2013	Randomized controlled trial on the long-term efficacy of a multifaceted, interdisciplinary lifestyle intervention in reducing cardiovascular risk and improving lifestyle in patients at risk of cardiovascular disease	Educoeur program: interdisciplinary lifestyle intervention.	To reduce cardiovascular risk and improve lifestyle in patients at risk of cardiovascular disease.	Cardiovascular disease	Cardiovascular	Educoeur participants received educational and experimental sessions focused equally on nutrition, physical activity and stress management /motivation. Control group: usual care.	nutritionists, psychologists and kinesiologists; follow-up by nurses and physicians.	Multidisciplinary	face to face, in groups.	group	12 weekly sessions, 3 h each, between months 3 and 6 of study; each meeting was divided in 3 educational and experimental sessions. Assessments: baseline and at 2 years.	Y	N	Y	Y	Y	Y	Y	N	Y	N	N	Y	Y	Y	N	N	N	N	Y	Y	Y	Y	Y	Y	Y	Y	Y	Y	Y	N	N	Y	Y	Y	Y	Y
Mayer-Berger 2014	Efficacy of a long-term secondary prevention programme following inpatient cardiovascular rehabilitation on risk and health-related quality of life in a low-education cohort: a randomized controlled study	Prevention program following inpatient cardiovascular rehabilitation for coronary artery disease (CAD) patients.	To evaluate efficacy of the program on cardiovascular risk profile.	Cardiovascular rehab	Cardiovascular	Both groups had cardiac rehabilitation. Intervention group received additional rehabilitation session and regular telephone consultations with emphasis on developing individual plans and goals.	experienced investigators.	Research staff	individually face to face or telephone.	Mixed	additional rehabilitation 6 months after inpatient cardiac rehabilitation. Telephone follow-up over 36 months (months 1, 2, 3, 6, and subsequently quarterly, for 20 minutes on average).	Y	N	N	N	N	Y	N	N	N	N	N	N	N	N	N	Y	N	Y	N	Y	Y	N	Y	N	Y	N	N	Y	Y	N	N	N	N	Y	Y	Y
Wheeler 2003	Can a disease self-management program reduce health care costs? The case of older women with heart disease	‚ÄúWomen Take PRIDE‚Äù heart disease self-management program for older women.	To improve self- management in this population.	CHD	Cardiovascular	Material: workbook, videotape, self-monitoring tools. Intervention: problem identification; finding management goal; developing action plan; rewards for goal achievement. Control group: usual care.	health educator and peer leader	Peers	in groups of 6-8 participants.	Group	2.5 hours during 4 consecutive weeks. 12 months follow-up.	Y	N	Y	Y	N	Y	Y	N	N	N	N	N	Y	Y	N	Y	N	N	N	Y	Y	N	Y	N	Y	Y	N	Y	Y	N	N	Y	N	N	Y	N
Yu 2004	A short course of cardiac rehabilitation program is highly cost effective in improving long-term quality of life in patients with recent myocardial infarction or percutaneous coronary intervention	Cardiac rehabilitation and prevention program (CRPP) in patients with recent acute myocardial infarction (AMI) or percutaneous coronary intervention (PCI).	To evaluate long-term effect of CRPP on QoL.	CHD	Cardiovascular	Education on prevention and treatment of coronary heart disease and risk factor modification, and aerobic exercise training; followed by home exercise program. Control group: conventional therapy.	physiotherapist, occupational therapist	Allied health workers	in group and individually.	Mixed	twice-weekly, over 8 weeks. Each session: 1h education followed by 2h of exercise training. Home exercise program: 6months; maintenance period: until the end of 2nd year.	Y	N	N	N	N	Y	N	N	Y	N	N	N	N	N	N	N	N	N	Y	Y	Y	N	N	Y	Y	N	N	Y	Y	N	Y	Y	N	Y	Y	Y
Redfern 2008	Patient-centered modular secondary prevention following acute coronary syndrome: a randomized controlled trial	Modular prevention on risk factors in survivors of acute coronary syndrome (ACS) not accessing cardiac rehabilitation (CR).	To improve coronary risk profile.	CHD	Cardiovascular	Following assessment, modular group received resource package and guiding regarding which of risk factors to modify with mutually agreed goals. Action plans made and followed. Control group: conventional care.	treating physicians.	Doctors	individually, face to face and by phone.	Mixed	1h initial consultation and four 10-min follow-up phone calls over 3 months.	Y	N	N	Y	N	Y	Y	N	N	N	N	N	Y	N	N	N	N	N	Y	Y	Y	N	N	N	Y	Y	N	Y	Y	N	N	Y	N	Y	Y	N
Park 2013	Effects of a psychoeducational intervention for secondary prevention in Korean patients with coronary artery disease: a pilot study	Psychoeducational intervention in patients with coronary artery disease (CAD).	Prevention of recurrent cardiac events.	CHD	Cardiovascular	Following risk factor assessment, intervention patients received health education and coaching, and were provided with resource package including core components for reducing risk factors. Control group: standard care, booklet.	health coaches.	Allied health workers	individual face-to-face education, telephone health coaching.	Mixed	1 education session, and up to six telephone delivered health coaching (every other week) over 12-weeks. 6-months follow-up.	Y	N	N	N	N	Y	N	N	N	N	N	N	Y	N	N	Y	N	Y	Y	Y	Y	Y	Y	Y	Y	Y	N	Y	Y	N	N	Y	Y	Y	Y	N
Ojeda 2005	Short- and long-term results of a programme for the prevention of readmissions and mortality in patients with heart failure: are effects maintained after stopping the programme?	Programme for prevention of readmissions and mortality in patients with heart failure (HF).	To evaluate if improvements obtained during an intervention were maintained after it was stopped.	CHD	Cardiovascular	Prior discharge, intervention group received education on HF, decompensation, self-monitoring of vital signs, diet, exercise and treatment; patient‚Äôs knowledge of care assessed and self-care reinforced during follow-up visits. Control group: routine practice.	Heart Failure Unit team.	Multidisciplinary	face to face, individually.	Individual	1 education session prior to discharge; follow-up monitoring every 3 months, over 16 months.	Y	N	N	N	N	Y	Y	N	N	N	N	N	Y	N	Y	Y	N	Y	Y	Y	Y	N	Y	Y	Y	Y	Y	Y	Y	Y	N	Y	Y	Y	Y	Y
Melamed 2014	Evaluating the efficacy of an education and treatment program for patients with coronary heart disease	Education and Treatment Program for patients with Coronary Heart Disease (CHD).	To improve physical performance, reduce symptoms, and improve quality of life.	CHD	Cardiovascular	Material: patient brochure, teaching cards, curriculum, poster/wall chart set. Procedure: Intervention group was taught how to improve physical activity, lessen their risk factors, emergency procedure. Control group: usual care.	trained physicians and medical assistants.	Multidisciplinary	individually and in groups.	Mixed	3 weekly sessions.	Y	N	N	N	Y	Y	N	N	Y	N	N	Y	Y	N	Y	Y	N	N	Y	Y	Y	N	Y	Y	Y	Y	Y	Y	Y	N	N	Y	Y	Y	Y	N
Makrides 2008	Evaluation of a workplace health program to reduce coronary risk factors	Workplace health program.	To reduce coronary risk factors of employees.	CHD	Cardiovascular	Intervention group was provided supervised exercise classes, home exercise program, education on coronary risk factors and lifestyle; nutrition and smoking cessation counselling. Control group didn't participate.	physiotherapist, exercise specialist, registered nurse and dietician.	Multidisciplinary	in groups.	Group	12-week program. Assessments: baseline, at 12 weeks and 3 and 6 months later.	Y	N	Y	N	N	Y	Y	N	Y	N	N	N	N	N	N	N	N	N	Y	Y	N	N	N	N	Y	N	N	Y	Y	N	N	N	N	Y	Y	N
Lin 2017	Can a Multifaceted Intervention Including Motivational Interviewing Improve Medication Adherence, Quality of Life, and Mortality Rates in Older Patients Undergoing Coronary Artery Bypass Surgery? A Multicenter, Randomized Controlled Trial with 18-Month Follow-Up	Multifaceted intervention including Motivational Interviewing (MI) in older patients undergoing coronary artery bypass surgery.	To improve medication adherence, quality of life, and mortality rates in these patients.	CHD	Cardiovascular	Following discharge, intervention patients received psycho-education about coronary artery disease and ways of coping; MI aimed improving medication adherence; reminders via SMS. Control group: usual care.	cardiovascular nurses and cardiologists, trained and registered psychologists with experience (more than 100 hours) in MI.	Multidisciplinary	face to face, individually, accompanied by family member.	Individual	3 weekly sessions of 1h each psychoeducation, 5 weekly sessions of 50 min each MI. 4 reminders on monthly basis via SMS Assessments: baseline; 3, 6 and 18 months after intervention.	Y	N	N	N	N	Y	N	N	N	N	N	N	N	Y	Y	N	N	N	N	Y	Y	Y	Y	N	N	Y	N	Y	Y	Y	N	Y	Y	Y	Y	N
Kummel 2008	Effects of an intervention on health behaviors of older coronary artery bypass (CAB) patients	Intervention on health behaviors of older coronary artery bypass (CAB) patients.	To support recuperation process.	CHD	Cardiovascular	Intervention group with their family members received counseling, guidance, and adjustment education to promote physical, mental-emotional, and social abilities. Control group: standard care.	registered nurses, lectures given by a nurse or specialist.	Allied health workers	face to face group sessions.	Group	prior to operation and 4 sessions within 12 months following operation; total of 121 group sessions and 10 individual sessions. Assessments: baseline, at 3-,6-, and 12-months.	Y	N	Y	N	N	Y	N	N	N	N	N	N	N	N	N	N	N	N	Y	Y	Y	Y	Y	Y	Y	Y	N	N	Y	N	N	Y	Y	Y	Y	N
Lisspers 1999	Behavioral effects of a comprehensive, multifactorial program for lifestyle change after percutaneous transluminal coronary angioplasty: A prospective, randomized, controlled study	Multifactorial program for lifestyle change for patients recently treated with percutaneous transluminal coronary angioplasty (PTCA).	To achieve long-term changes in risk factor‚Äìrelated lifestyle behaviors.	CHD	Cardiovascular	Intervention patients were provided health education and behavior-change activities, focusing on practical skills training and habit rehearsal directed toward stress management, diet, exercise, and smoking. Control group: standard care.	Each participant was assigned a staff member as a ‚Äúpersonal coach."	Allied health workers	combination of group and individually oriented intervention formats was used. Spouses invited.	Mixed	12months: 4-week residential stay at the intervention unit followed by 11-month structured maintenance program.	Y	N	Y	N	N	Y	Y	N	Y	N	N	N	N	N	N	N	N	N	Y	Y	Y	Y	Y	Y	Y	Y	Y	Y	Y	N	N	Y	N	Y	Y	Y
Vaillant-Roussel 2016	Impact of patient education on chronic heart failure in primary care (ETIC): a cluster randomised trial	Patient education on chronic heart failure (CHF).	To improve QoL of these patients.	CHF	Cardiovascular	Education on CHF, clinical alarm signs, physical activity, diet and cardiovascular risk factors. Control group: routine care.	GPs, that received a 2-day workshop training.	Doctors	face to face, individually.	Individual	5 sessions at month 1, 4, 7, 10, 13, followed by an overview session at 19 months.	Y	N	N	Y	N	Y	N	N	N	Y	N	N	Y	N	N	N	N	N	Y	Y	Y	N	Y	N	Y	Y	N	Y	Y	N	N	Y	Y	Y	Y	Y
Wang, 2017	Effectiveness of a PRECEDE-based education intervention on quality of life in elderly patients with chronic heart failure	PRECEDE model-based education intervention in elderly patients with chronic heart failure (CHF)	To investigate effect on self-care behaviors, depression and quality of life (QoL).	CHF	Cardiovascular	Following identification of factors having negative effects on patient‚Äôs behavior, both groups received usual care. In addition, intervention patients received education based on PRECEDE model, focused therefore on improving their knowledge, attitudes and self-efficacy.	experts and staff that received special training.	Allied health workers	assessment sessions: face-to-face interviews, questionnaires. Intervention: in group	Group	Recruitment: March 2015-January 2016. Intervention: 9 sessions of 60‚Äì90 min each, once a week. Follow-up: 3months, patients reported their self-care behaviors every 2 weeks.	Y	N	Y	Y	Y	Y	N	N	N	N	N	N	N	N	N	N	N	N	Y	Y	Y	Y	Y	Y	Y	Y	N	Y	Y	N	N	Y	Y	Y	Y	Y
Stewart 2015	Impact of a nurse-led home and clinic-based secondary prevention programme to prevent progressive cardiac dysfunction in high-risk individuals: the Nurse-led Intervention for Less Chronic Heart Failure (NIL-CHF) randomized controlled study	Nurse-led Intervention for Less Chronic Heart Failure (NIL-CHF).	To prevent progressive cardiac dysfunction in individuals at risk of developing de novo CHF.	CHF	Cardiovascular	NIL-CHF: home visit; insights into individual factors likely to influence health outcomes in long term. Telephone coaching to agreed targets. Control group: usual care.	specialist cardiac nurse.	Allied health workers	individually, face to face or by phone.	Mixed	6-month period; home visit: 7‚Äì14 days post-index discharge; repeat home visits followed unplanned hospitalization or when necessary.	Y	N	N	N	N	Y	N	N	N	N	N	N	Y	N	Y	N	N	N	Y	Y	Y	N	Y	N	Y	N	N	N	Y	N	N	Y	Y	Y	Y	N
Shearer 2007	A telephone-delivered empowerment intervention with patients diagnosed with heart failure	Empowerment intervention (EI) for patients diagnosed with heart failure (HF).	To facilitate self-management of HF.	CHF	Cardiovascular	Both groups received standardized HF patient education; in addition, intervention group received EI, providing necessary support and information.	registered nurse experienced in HF care with training specific to EI	Allied health workers	through telephone follow-up calls.	Telephone	6 phone calls; 1 to 3 days after discharge from the hospital and then at 2, 4, 6, 8,and 12 weeks after discharge.	Y	N	N	N	N	Y	Y	N	N	N	N	N	Y	N	N	Y	N	N	Y	Y	Y	N	Y	N	Y	N	N	Y	Y	N	N	Y	N	Y	Y	N
Tiede 2017	Long-term effectiveness of telephone-based health coaching for heart failure patients: A post-only randomised controlled trial	Telephone-based health coaching (TBHC) for heart failure (HF) patients.	To increase feeling of controllability and thereby to make an impact on QoL, depression and anxiety.	CHF	Cardiovascular	TBHC aimed lifestyle changes; participants were informed about HF, treatment options, and health risk behaviors. Control group: usual care.	nurses specially trained by staff of Health Dialog.	Allied health workers	by phone.	phone	over 6-12 months; 2 calls on average in 3 months.	Y	N	N	N	N	Y	N	N	N	N	N	N	N	N	N	N	N	N	Y	Y	Y	N	Y	Y	Y	Y	N	N	Y	N	Y	Y	N	Y	Y	N
Shively 2005	Effect of behavioral management on quality of life in mild heart failure: a randomized controlled trial	Behavioral management in mild heart failure.	To improve health related quality of life (HRQL) in these patients.	CHF	Cardiovascular	Information‚Äìbehavior‚Äìmotivation model: goal setting to healthier diet, increased exercise, smoking and alcohol cessation, and increased social activities. Control group: usual care.	trained nurses.	Allied health workers	in groups.	Group	4 classes and 3 phone calls over 4-months. Classes 2h each.	Y	N	Y	Y	N	Y	Y	N	N	N	N	N	Y	N	N	Y	N	N	Y	Y	Y	N	Y	N	Y	Y	N	Y	Y	N	N	Y	N	Y	Y	N
Bose 2016	Evaluation of a Coping Effectiveness Training intervention in patients with chronic heart failure - a randomized controlled trial	Coping Effectiveness Training (CET) intervention in patients with chronic heart failure (CHF).	To examine if CET would increase emotional well-being and health-related quality (HRQoL) of life and improve clinical outcomes.	CHF	Cardiovascular	All participants received standard care for patients with CHF. In addition, intervention patients received CET, to improve skills appraising stress, techniques to cope with it in an adaptive manner, and interact with others with the same condition.	cardiac nurse specialized in CHF supervised by a psychologist.	Allied health workers	face to face, in groups.	Group	enrolment: 2011- 2013. CET: seven 90-minute weekly group sessions, 7‚Äì12 people each group.	Y	N	Y	Y	N	Y	Y	N	N	N	Y	N	N	N	Y	N	N	N	N	N	Y	Y	Y	Y	Y	Y	Y	Y	Y	N	N	N	Y	N	N	N
Creber 2016	Motivational interviewing to improve self-care for patients with chronic heart failure: MITI-HF randomized controlled trial	Motivational interviewing (MI) for patients with chronic heart failure (HF).	To improve HFself-care behaviors, physical HF symptoms and QoL.	CHF	Cardiovascular	Immediately after discharge, MI approach was used to identify at least two specific patient-centered goals related to HF self-care and plan for accomplishing these was established for the intervention group. Control group: usual care.	nurse.	Allied health workers	home visit, telephone follow ups.	Mixed	single home visit and 3‚Äì4 follow-up phone calls over 90 days.	Y	N	N	N	N	Y	N	N	N	N	N	N	N	N	N	Y	N	N	N	Y	Y	N	N	N	Y	Y	N	Y	Y	N	N	Y	N	N	Y	N
Meng 2016	The impact of a self-management patient education program for patients with chronic heart failure undergoing inpatient cardiac rehabilitation	Self-management education program for patients with chronic systolic heart failure (HF) during inpatient cardiac rehabilitation.	To improve patients' self-management competence.	CHF	Cardiovascular	Material: flipcharts, 2 booklets. Procedure: Intervention group received information about HF and treatment, focusing on self-management behaviors, medication adherence, promotion of physical activity. Control group: usual basics on HF.	physician, nurse, psychologist and physiotherapist.	Multidisciplinary	in small groups of a closed format.	Group	5 sessions of 60 or 75 min each. Assessments: baseline, at 6-and 12-months.	Y	N	Y	Y	N	Y	N	N	Y	N	Y	Y	Y	N	Y	N	N	N	Y	Y	Y	N	Y	Y	Y	Y	Y	Y	Y	Y	Y	Y	N	N	Y	N
Koelling 2005	Discharge education improves clinical outcomes in patients with chronic heart failure	Discharge education in patients with chronic heart failure (CHF).	To improve clinical outcomes.	CHF	Cardiovascular	Intervention patients received education before discharge, focused on CHF‚Äìspecific information; and rationale for self-care behaviors. Control group: standard care.	nurse educator.	Allied health workers	one-on-one teaching session, telephone follow-ups.	Mixed	1h session before and telephone follow-ups (at 30, 90, and 180 days) after discharge.	Y	N	N	N	N	Y	Y	N	N	N	N	N	Y	N	N	Y	N	N	Y	Y	Y	N	N	N	N	N	N	Y	Y	Y	N	Y	Y	Y	Y	N
Kimmelstiel 2004	Randomized, controlled evaluation of short- and long-term benefits of heart failure disease management within a diverse provider network: the SPAN-CHF trial	Heart Failure (HF) Disease Management (DM).	To improve HF-related clinical outcomes.	CHF	Cardiovascular	Material: handbook about HF. Procedure: Intervention patients and their spouse/caregiver received a home visit, and teaching on HF, dietary and medical compliance, self-monitoring, and early reporting of changes. Control group: usual care.	nurse-manager, experienced in HF management.	Allied health workers	home visit and telephone follow-ups.	Mixed	visit: 45-90 minutes. follow-up phone calls during 90-days.	Y	N	N	N	N	Y	N	N	N	N	N	N	Y	N	Y	Y	N	N	Y	Y	Y	Y	Y	N	N	N	N	N	Y	N	N	Y	Y	N	Y	N
Janssen 2014	A self-regulation lifestyle program for post-cardiac rehabilitation patients has long-term effects on exercise adherence	Lifestyle maintenance program for post-cardiac rehabilitation patients.	To promote health behavior change and control of risk factors.	CHF	Cardiovascular	Following post-cardiac rehabilitation assessment, intervention patients entered self-regulation program focused on maintenance of lifestyle change with progress monitoring and development of specific action plans. Control group: 1-h individual interview only.	health psychologist.	allied health workers	individual interview followed by group sessions.	Mixed	week1: 1h individual counseling. weeks 3, 5, 7, 9, 11: 2h group sessions. weeks 15,19: 2h follow-up sessions.	Y	N	Y	Y	N	Y	Y	N	N	N	N	N	N	N	N	Y	N	N	Y	Y	Y	Y	Y	Y	Y	Y	Y	Y	Y	N	N	Y	Y	Y	Y	N
Clark 2015	Health Status and Self-care Outcomes After an Education-Support Intervention for People With Chronic Heart Failure	Education-support intervention for people with chronic Heart Failure (HF).	To improve health status and self-care in adults/older adults with HF.	CHF	Cardiovascular	Intervention participants learned strategies to build self-efficacy; enhancing memory performance was incorporated. Wait-list control group.	Advanced practice registered nurses (APRNs) with expertise in HF.	allied health workers	home visits.	Individual	3 months program: 1-1.5h visits every 10‚Äì14 days; followed by 3 months with phone and/or email support but no visits; and then 3 months without contact with the research team. Data were collected at baseline, 3 months, 6 months, and 9 months.	Y	N	N	N	N	Y	Y	N	N	N	N	N	Y	N	Y	Y	N	N	N	Y	Y	N	Y	Y	Y	N	N	N	Y	N	N	Y	N	N	Y	N
Byers 1995	The costs and effects of a nutritional education program following work-site cholesterol screening	Nutritional education program following work-site cholesterol screening.	To evaluate effects of postscreening nutrition education delivered in work-site.	Cholesterol screening	Cardiovascular	Material: brochures and videocassette. Procedures: Work-sites were randomized after cholesterol testing to 1-"usual" counseling; or 2- "special" education on cholesterol and heart disease, to increase knowledge and skills.	nutritionists.	allied health workers	face to face, in small groups	group	2 h of nutrition education in multiple sesssions, follow-up exams 6 and 12 months later.	Y	N	Y	N	N	Y	N	N	N	N	N	N	Y	Y	N	N	N	N	Y	Y	N	N	N	N	Y	N	N	Y	Y	N	N	Y	N	Y	Y	N
Kalter-Leibovici 2017	Disease management in the treatment of patients with chronic heart failure who have universal access to health care: a randomized controlled trial	Disease management (DM) in treatment of patients with chronic heart failure.	To assess efficacy of this program.	Chronic Heart failure	Cardiovascular	DM patients were provided support, including self-care education, monitoring and counselling in case of acute change in health status. Control group: usual care.	trained nurses.	allied health workers	remotely, through phone calls or video sessions.	telephone	initially once a week, but modified according to needs. Follow-up visits at the center according to patients‚Äô needs, but not less than once every 6 months.	Y	N	N	N	N	Y	N	N	N	N	N	N	N	N	Y	Y	N	N	Y	Y	Y	Y	Y	N	N	N	N	N	N	N	N	Y	N	Y	Y	N
Edwards 2005	Chronic venous leg ulcers: effect of a community nursing intervention on pain and healing	New community nursing model of care for clients with chronic leg ulcers.	To assess effectiveness in terms of levels of pain and ulcer healing.	Chronic venous leg ulcers	Cardiovascular	Intervention group was provided venous ulcer treatment, follow-up management and preventive care, peer support and social interaction; and goal setting in the Leg Club. Control group received home-based care.	community nurses trained by specialists in the field.	allied health workers	individually.	Individual	weekly; assessments at baseline and at 12 weeks.	Y	N	N	N	N	Y	N	N	N	N	N	N	N	N	Y	N	N	Y	N	Y	Y	Y	N	N	N	Y	Y	Y	Y	N	N	Y	N	N	N	N
Essien 2017	Intensive Patient Education Improves Glycaemic Control in Diabetes Compared to Conventional Education: a Randomised Controlled Trial in a Nigerian Tertiary Care Hospital	Intensive Diabetes self-management education DSME program in resource limited setting.	To enable patients to manage their chronic condition and reduce occurrence of complications.	Diabetes	Cardiovascular	Material:videos, leaflets Procedures: Intervention group received education on diet and nutrition, medications, exercise, foot care, glucose self-monitoring, smoking cessation and BP and cholesterol monitoring in diabetes. Control group: standard care.	doctors, nurses previously trained as certified diabetes educators.	Multidisciplinary team	lectures and group discussions.	group	12 teaching sessions 2h each, fortnightly over 6month period.	Y	N	Y	N	N	Y	Y	Y	N	N	N	N	Y	Y	N	Y	N	Y	Y	Y	Y	N	Y	Y	Y	Y	Y	Y	Y	N	N	Y	N	Y	Y	N
Barcel√≥ 2010	Using collaborative learning to improve diabetes care and outcomes: the VIDA project	Collaborative learning for diabetes care: VIDA project.	To improve quality of diabetes care and outcomes.	Diabetes	Cardiovascular	Material: flipcharts, patient manual ‚ÄúHow to Treat My Diabetes". Procedures: Intervention group received diabetes education focused on 1- general knowledge of diabetes, 2- nutritional management, 3- foot care and physical activity, 4- diabetes care, sick days. Control group: usual care.	primary care personnel, with training in diabetes management.	allied health workers	face to face	Individual	patients were followed 18 months (2002- 2004).	Y	N	N	N	N	Y	Y	N	N	N	N	N	Y	N	N	Y	N	N	Y	Y	Y	N	N	N	N	N	N	Y	Y	Y	N	Y	N	Y	Y	Y
Maindal 2011	Effect on motivation, perceived competence, and activation after participation in the ''Ready to Act'' programme for people with screen-detected dysglycaemia: a 1-year randomised controlled trial, Addition-DK	"Ready to Act‚Äô‚Äô program for people with screen‚Äìdetected dysglycaemia.	To examine effect on motivation for behavioral and medical treatment and perceived competence in keeping healthy diet, and exercise.	Dysglycemia	Cardiovascular	Intervention focused on cardiovascular risk and dysglycaemia, integrated with practical interactive exercises. Patients encouraged to use self-directed action plans. Control group: usual GP care only.	nurses, dieticians, physiotherapists with training in autonomy support, participant-centered communication, and action plan support.	Multidisciplinary	face to face individually (counselling interviews) or in groups.	Mixed	2 individual counselling interviews and 8 group sessions; total 18 hours within 3-months period.	Y	N	Y	Y	N	Y	N	N	Y	N	N	N	N	N	N	Y	N	N	Y	Y	Y	N	Y	N	Y	Y	Y	Y	Y	Y	N	Y	Y	Y	Y	N
Ma 2015	An Evaluation on the Effect of Health Education and of Low-Dose Statin in Dyslipidemia among Low-Income Rural Uyghur Adults in Far Western China: A Comprehensive Intervention Study	Health Education in Dyslipidemia.	To improve blood lipid levels.	Dyslipidemia	Cardiovascular	Intervention group received health education and guidance for statin treatment, including basics of dyslipidemia: low-fat and less-salt diet, healthy lifestyle. Control group didn`t receive specialist guidance.	researchers.	Research staff	face-to-face interviews.	Individual	semiannually dyslipidemia prevention lectures, at least 45 min; total of 7 times, starting in May 2009.	Y	N	N	N	N	Y	N	N	N	N	N	Y	Y	N	N	N	N	N	Y	Y	Y	N	N	N	Y	N	N	Y	N	Y	N	N	N	Y	Y	N
Gwadry-Sridhar 2005	Pilot study to determine the impact of a multidisciplinary educational intervention in patients hospitalized with heart failure	Multidisciplinary educational intervention in patients hospitalized with heart failure (HF).	To reduce noncompliance.	Heart failure	Cardiovascular	Material: booklet, video Procedure: Intervention patients received education focused on specifically optimizing compliant medication use behavior, including diet and lifestyle recommendations. Control group: material only.	educator, nurse, and pharmacist.	allied health workers	face to face, while patient in hospital	Individual	Enrollment: November 1998- April 2000. In total, 2.5 hours of interaction with patient. Follow-up: 12 months.	Y	N	N	N	N	Y	N	N	N	N	N	N	Y	Y	N	N	N	N	Y	Y	Y	N	N	N	N	N	N	N	N	N	N	Y	N	Y	Y	N
Dang 2017	Outcomes of a Mobile Phone Intervention for Heart Failure in a Minority County Hospital Population	Mobile phone intervention among minority patients with Heart Failure (HF).	To improve self-efficacy and QoL.	Heart failure	Cardiovascular	Intervention patients used mobile phone to answer daily questions about HF symptoms. If responses indicated worsening, patient received a message asking to contact study coordinator, who was able to view the data on a secure Web site and coordinate care with HF Clinic.	researchers	research team	mobile phone.	phone	daily, over 3 months .	N	N	N	N	N	Y	Y	N	N	N	N	N	N	Y	N	Y	N	N	N	Y	Y	N	N	N	N	N	N	N	N	N	N	Y	Y	N	N	Y
Galbreath 2004	Long-term healthcare and cost outcomes of disease management in a large, randomized, community-based population with heart failure	Disease management (DM) program for population with Heart Failure (HF).	To improve clinical and financial outcomes.	Heart failure	Cardiovascular	DM group received education on cardiac diet, medication compliance, exercise, and appropriate reaction to signs of CHF exacerbation. Control group: usual management.	disease manager: registered nurse with specialized cardiac training.	allied health workers	telephonically, eventually face-to-face evaluation; patients were mailed educational material and were given a 24-hour-a-day, 7-day-a-week, toll-free phone number to call.	mixed	Initial call frequency: weekly, with a transition to monthly for duration of the intervention (18 months).	Y	N	N	N	N	Y	N	N	N	N	N	N	Y	N	Y	Y	N	N	Y	Y	Y	N	Y	N	N	Y	N	Y	Y	N	N	Y	N	Y	Y	N
Cruz 2010	Effect of a sequential education and monitoring programme on quality-of-life components in heart failure	Sequential education and monitoring program in heart failure (HF).	To improve quality-of-life in HF patients.	Heart failure	Cardiovascular	All patients received their routine cardiac follow-up. In addition, repetitive education of intervention patients and care-givers was provided; patients had their medical treatment optimized and received remote monitoring.	multidisciplinary team of nurses, cardiologists, pharmacists, social workers, dieticians, and psychologists.	Multidisciplinary team	individual or group face-to-face interviews, or by telephone.	Mixed	Interviews at monthly intervals. Long-term follow-up with repetitive education at 6-month intervals.	Y	N	N	N	N	Y	N	N	N	N	N	N	N	N	Y	Y	N	N	N	Y	Y	Y	Y	N	N	N	N	N	Y	N	N	Y	N	Y	Y	N
Bocchi 2008	Long-Term Prospective, Randomized, Controlled Study Using Repetitive Education at Six-Month Intervals and Monitoring for Adherence in Heart Failure Outpatients The REMADHE Trial	Repetitive Education and Monitoring for ADherence for Heart Failure (REMADHE model).	To investigate effects of heart failure (HF) disease management program with telephone monitoring .	Heart failure	Cardiovascular	Intervention group received education on physiopathology of HF, drug adherence, fluid restriction, diet, self-care behaviors, physical activities; and monitoring, to reinforce education. Control group: usual care.	Education: nurse, pharmacist, social worker, dietitian, dentist, psychologist. Monitoring: nurse trained in HF management.	Multidisciplinary team	Education: in group. Monitoring: phone calls.	Mixed	education classes, 60 min each, with intervals as follow: 1 week between 1st and 2nd; 1 month between 2nd, 3rd (1st reinforcement), and 4th (2nd reinforcement); and at 6-month intervals. Monitoring: after 2nd class each 14-days.	Y	N	Y	N	N	Y	Y	N	N	N	N	N	N	N	N	N	N	N	Y	Y	Y	Y	Y	N	N	Y	N	Y	Y	Y	N	Y	Y	Y	Y	Y
Austin 2005	Randomised controlled trial of cardiac rehabilitation in elderly patients with heart failure	Cardiac rehabilitation (CR) in elderly patients with heart failure (HF) .	To determine whether CR improved on the outcomes of these patients.	Heart failure	Cardiovascular	In addition to standard care (control group), experimental patients received exercise prescription, education on HF and its treatment, dietetics, occupational therapy and psychosocial counselling.	clinical nurse specialist under supervision of cardiologist, dietician, psychotherapist and occupational therapist, exercise instructor.	allied health workers	face to face, in groups:	group	enrolment: January 2000- June 2001. CR: 8 weeks, classes 2.5h twice weekly; followed by 16-week community based care regimen consisting of weekly 1-h supervised exercise sessions, with additional 3 times per week at home.	Y	N	N	N	N	Y	N	N	Y	N	N	N	N	N	N	N	N	N	Y	Y	Y	Y	Y	N	N	N	N	N	Y	Y	N	Y	N	N	Y	Y
√Ögren 2013	Cost-effectiveness of a nurse-led education and psychosocial programme for patients with chronic heart failure and their partners	Education and psychosocial support program for patients with chronic heart failure (CHF) and their partners.	To assess support program for patients with CHF and their partners during a postdischarge period.	Heart failure	Cardiovascular	Materials: Computer-based program, booklets. Procedures: Intervention group received education on CHF, lifestyle changes and psychosocial support assisting the dyads in modifying factors that contribute to their psychological and emotional distress. Control group: standard care.	Nurses	allied health workers	face to face and computer-based	Individual	recruitment: January 2005‚ÄìDecember 2008. Intervention: 3 sessions (two, six and 12 weeks after discharge). 12 months follow-up.	Y	N	N	Y	Y	Y	Y	N	N	N	N	Y	Y	Y	Y	N	N	N	Y	Y	Y	Y	Y	Y	Y	Y	Y	Y	Y	Y	N	Y	Y	Y	Y	Y
Agren 2012	Dyads affected by chronic heart failure: a randomized study evaluating effects of education and psychosocial support to patients with heart failure and their partners	Education and psychosocial support to patients with chronic heart failure (CHF) and their partners.	To evaluate the effects of an integrated dyad care program for patients with CHF and their partners during a post discharge period.	Heart failure	Cardiovascular	Material: computer-based CD-ROM education program, booklets. Procedures: Intervention dyads received education on CHF and were assisted in modifying factors that contributed to their physical and emotional distress, aiming to change behaviors and implement strategies for self-care. Control group received care as usual.	nurses	allied health workers	Face-to-face counseling, computer based education program.	Individual	Recruitment: January 2005 - December 2008. 12-week intervention delivered in 3 sessions, 60min each; first session 2 weeks after discharge, 2 remaining sessions 6 and 12 weeks after discharge. Follow-up after 3 month; assessment at 12months.	Y	N	N	Y	Y	Y	Y	N	N	N	N	N	Y	Y	Y	N	N	N	N	Y	Y	Y	Y	Y	Y	Y	Y	Y	Y	Y	N	Y	Y	N	N	N
Agren 2015	Psychoeducational support to post cardiac surgery heart failure patients and their partners--a randomised pilot study	Psychoeducational support to post cardiac surgery heart failure patients.	To evaluate effects on health, symptoms of depression and perceived control.	Heart failure	Cardiovascular	Patient-partner dyads in both groups received standard care for cardiac surgery patients. Intervention group received in addition psycho educational support with focus on different situations creating stress and discussion of proposed solutions.	Interdisciplinary team consisting of a physician,nurse, physiotherapist and a social worker. .	Multidisciplinary team	face to face, telephone consultation by team nurse for last two sessions.	mixed	study duration: May 2007 - August 2011; intervention included 3 support sessions: first was 4-6 weeks after discharge, second after 10-12 weeks, and third 22-24 weeks after discharge.Each session lasted 30-60 minutes.	Y	N	N	N	N	Y	N	N	N	N	N	N	N	N	Y	N	N	N	N	Y	Y	Y	Y	Y	Y	Y	N	N	Y	N	N	N	Y	N	Y	N
Harting 2006	Effects of health counseling on high-risk cardiology outpatient clinical trial behavioural risk factors in a population: a randomized clinical trial	Health counseling in a high-risk cardiology outpatient population.	To reduce cardiovascular risk behaviors.	High-risk cardiology	Cardiovascular	In addition to usual care (control group), intervention patients received counseling in fat consumption, smoking, physical activity and were provided with overview of local health-promoting activities.	specialized cardiac nurses, trained in behavior change and counseling techniques.	allied health workerss	individually during consultations; telephonic booster if needed.	Mixed	Recruitment: April 1999- October 2001; length of a full counseling course was flexible, but not exceeding 6 sessions, 30 -45 min each.	Y	N	N	N	N	Y	Y	N	N	N	N	N	Y	N	N	N	N	N	Y	Y	Y	Y	Y	N	Y	N	Y	Y	Y	N	N	Y	N	Y	Y	N
Iso 2002	One-year community-based education program for hypercholesterolemia in middle-aged Japanese: a long-term outcome at 8-year follow-up	Education program for hypercholesterolemia in middle-aged Japanese.	To reduce serum total cholesterol levels non-pharmacologically.	Hypercholesteremia	Cardiovascular	Intervention group received education on control of cholesterol level for prevention of coronary heart disease, practical sessions on reduction of dietary intake of saturated fat, and increase of physical activity. Control group: only 2 education classes.	lectures: physicians; practical sessions: public health nurses and a nutritionist.	Multidisciplinary team	classes in group, individual counseling at the end of classes.	Mixed	1-year program: April1989- March1990. 7 classes over 6 months, 3 follow-up phone calls and 1class in next 6 months. Classes consisted of a half-hour lectures. 8 year-follow-up.	Y	N	Y	N	N	Y	Y	N	N	N	N	N	Y	N	N	Y	N	N	Y	Y	Y	N	Y	N	Y	N	Y	Y	N	N	N	Y	N	Y	Y	N
Dobs 1994	A comparison of education methods and their impact on behavioral change in patients with hyperlipidemia	Educational program for patients with hyperlipidemia.	To address health behaviors in this high risk group.	Hyperlipidemia	Cardiovascular	Randomization to one of 3 groups: (1) no intervention, (2) expert-designed using lectures or (3) patient-designed using focus groups. Both intervention groups received training on lipoprotein metabolism, treatment of lipid disorders, nutrition, and management of other CV risk factors.	physician, nurse educator, nutritionist, and health educator specializing in lipid disorders.	allied health workers	groups of 7-10 subjects	group	2-day-long ‚Äòtraining programs‚Äô; 3 months of follow-up.	Y	N	Y	N	N	Y	N	N	N	N	N	N	N	N	N	N	N	N	Y	Y	Y	N	N	N	Y	N	N	Y	Y	Y	N	Y	N	Y	Y	N
Williams 2012	A multifactorial intervention to improve blood pressure control in co-existing diabetes and kidney disease: a feasibility randomized controlled trial	Multifactorial intervention in co-existing diabetes and kidney disease.	To improve blood pressure (BP) control and adherence to prescribed medications.	Hypertension	Cardiovascular	Self-monitoring of BP, medication review, follow-up phone calls to support BP control and optimal medication self-management. Control group: usual care.	intervention nurse renal specialist, trained in (MI).	Allied health workers	1 home visit, telephone follow-up.	Telephone	Fortnightly phone calls starting 2 weeks after intervention home visit, over 3 months.	Y	Y	N	N	N	Y	Y	N	N	N	Y	N	Y	Y	N	Y	N	Y	N	Y	Y	N	Y	N	Y	N	N	Y	Y	N	N	Y	Y	Y	Y	Y
Webb 1980	Effectiveness of patient education and psychosocial counseling in promoting compliance and control among hypertensive patients	Patient education and psychosocial counseling for hypertensive patients.	To promote patients compliance with physician rec¬≠ommendations.	Hypertension	Cardiovascular	Intervention: either education on hypertension, treatment, diet and regular exercise; or counseling to alleviate stress and muscle relaxation training. Controls: usual care only.	trained nurse-health educator, social workers (counseling).	Multidisciplinary	education: in groups; counseling: individually.	Mixed	monthly education: 1h each session, over 3 months. 3 counseling sessions, 1h each, every 3 weeks.	Y	N	Y	Y	N	Y	Y	N	N	N	N	N	N	Y	N	Y	N	Y	Y	N	Y	Y	N	Y	N	Y	N	N	N	N	Y	Y	N	N	Y	N
VanSluijs 2005	The positive effect on determinants of physical activity of a tailored, general practice-based physical activity intervention	General practice-based physical activity (PA) intervention for patients with hypertension, and hypercholesterolemia.	To enhance regular PA.	Hypertension	Cardiovascular	1- PACE: Physician-based Assessment and Counseling for Exercise; 2- patients were provided protocols containing stage of change -specific information, feedback and PA prescription. Control group: standard text on PA.	providers trained in PACE materials, PA counselors.	Peers	individually, face to face, and by phone	Telephone	2 visits with provider and 2 booster phone calls with PA counselor	Y	N	N	N	N	Y	Y	N	N	N	N	N	Y	N	N	Y	N	N	Y	Y	Y	N	N	N	N	N	N	Y	Y	N	N	N	N	Y	Y	N
Pladevall 2010	Multicenter cluster-randomized trial of a multifactorial intervention to improve antihypertensive medication adherence and blood pressure control among patients at high cardiovascular risk (the COM99 study)	Multifactorial intervention among patients at high cardiovascular risk.	To improve both medication adherence and blood pressure control and to reduce cardiovascular events.	Hypertension	Cardiovascular	Intervention patients: behavioral, social and cognitive support: pills counting during physician visits, designation of person to support adherence behavior, questions for patient to complete before each visit. Controls: standard care	physicians that underwent 2h session on MI techniques to promote patient adherence.	Doctors	face to face, individually.	Individual	6-months study: baseline visit followed by a study initiation visit in the same month. Follow-up visits: at 1, 3, and 6 months.	Y	N	N	N	N	Y	Y	N	N	N	N	N	Y	N	N	Y	N	Y	Y	Y	Y	Y	N	Y	N	Y	N	N	Y	N	Y	Y	N	Y	Y	N
Persell 2018	Effect of electronic health record‚Äìbased medication support and nurse-led medication therapy management on hypertension and medication self-management: a randomized clinical trial	Electronic health record (EHR) with a nurse-led education on hypertension and medication self-management.	To test medication management tools delivered through EHR with and without a nurse-led education.	Hypertension	Cardiovascular	Intervention patients received medication counseling, assistance with regimen dosing consolidation, and development of a medication table for complex regimens. Control groups: EHR alone or usual care.	nurse educator.	Allied health workers	individually face to face or by telephone	Mixed	intervention for each participant lasted 1 year; medication education and review after office visits.	Y	N	N	Y	N	Y	N	N	N	N	N	N	N	N	N	Y	N	Y	Y	Y	Y	N	Y	N	N	N	N	N	N	N	N	Y	Y	Y	Y	Y
Lee 2006	Effect of a pharmacy care program on medication adherence and persistence, blood pressure, and low-density lipoprotein cholesterol: a randomized controlled trial	Pharmacy care program on medication adherence in elderly patients with coronary risk factors.	To improve medication adherence and its associated effects on blood pressure (BP) and low-density lipoprotein cholesterol (LDL-C)	Hypertension	Cardiovascular	Following baseline assessments, intervention patients received medication education, regular follow-up and medications dispensed in time-specific packs. Control group: usual care.	clinical pharmacists	Allied health workers	face to face, individually.	Individual	2-month run-in phase (measurement of baseline adherence, BP, and LDL-C); follow-up with clinical pharmacists every 2 months, 1h each visit, total 6months program.	Y	N	N	N	N	Y	Y	N	N	N	N	N	N	N	N	Y	N	Y	N	Y	Y	N	N	N	N	N	N	N	N	N	N	N	N	Y	Y	N
Korhonen 2003	The effect of intensified diet counseling on the diet of hypertensive subjects in primary health care: a 2-year open randomized controlled trial of lifestyle intervention against hypertension in eastern Finland	Intensified counseling on diet for hypertensive subjects.	To assess effect of the program.	Hypertension	Cardiovascular	Intervention group received education on fat and salt intake, alcohol consumption, weight reduction, exercise and smoking cessation. Feedback on food diaries provided. Control group: usual care.	nurses trained by both study physician and clinical nutritionist.	Multidisciplinary	face to face, individually.	Individual	2 years: 4 times (at 1, 3, 6, and 9months) during 1st year and 3 times during 2nd year (at 15, 18, and 21 months).	Y	N	N	N	N	Y	Y	N	N	N	N	N	N	N	N	Y	N	N	Y	Y	N	N	N	N	Y	N	N	Y	N	N	N	Y	N	Y	Y	N
Kim 2014	The effect of a community-based self-help multimodal behavioral intervention in Korean American seniors with high blood pressure	Self-Help Multimodal Behavioral Intervention in seniors with High Blood Pressure (HBP).	To promote optimal HBP control.	Hypertension	Cardiovascular	Material: BP monitor equipped with tele-transmission. Procedure: Intervention group received education on HBP management skills, including health literacy training, counseling and BP monitoring. Control group: usual care.	trained registered nurses, nutritionists.	Multidisciplinary	face to face education, telephone counselling; BP data transmitted to website and shared for counseling and goal setting.	Mixed	2-hour weekly sessions over 6 weeks; 12 months follow-up.	Y	N	N	N	N	Y	Y	N	N	N	N	N	N	Y	N	Y	N	Y	Y	Y	Y	N	N	N	Y	N	N	Y	N	Y	N	Y	N	Y	Y	Y
Jafar 2015	Control of Blood Pressure and Risk Attenuation: Post Trial Follow-Up of Randomized Groups	Control of Blood Pressure and Risk Attenuation (COBRA) among adults with hypertension.	To assess effectiveness of combining home health education (HHE) and GP training on lowering BP.	Hypertension	Cardiovascular	Randomization to 4 groups: HHE, trained GPs, HHE plus trained GP and no intervention. HHE participants were adviced on medication adherence, how to eat healthily, stop smoking, maintain a normal body weight, and increase physical activity. GPs training focused on management of hypertension.	trained research staff.	Researchers	HHE: home visits.	Individual	HHE: every quarter for 2 years; 5 years of post intervention follow-up.	Y	N	N	N	N	Y	Y	N	N	N	N	N	Y	N	N	Y	N	Y	Y	Y	Y	N	N	N	N	N	Y	Y	Y	N	N	Y	N	Y	Y	Y
Hwang 2014	Effects of intensive low-salt diet education on albuminuria among nondiabetic patients with hypertension treated with olmesartan: a single-blinded randomized, controlled trial	Intensive low-salt diet (LSD) education among nondiabetic patients with hypertension treated with olmesartan.	To determine effect on BP and urine albumin excretion.	Hypertension	Cardiovascular	After a run-in period, all patients received olmesartan. LSD group was closely supported by a dietary consultant and feedback. Control participants: usual education.	dietary consultant	allied health workers	individually, by phone.	mixed	Enrollment: March 2012 - March 2013. education: 30 min weekly, during 8 weeks.	Y	N	N	N	N	Y	Y	N	N	N	N	N	Y	N	N	N	N	N	Y	Y	Y	N	N	N	Y	N	Y	Y	N	N	N	Y	N	N	Y	N
Green 2008	Effectiveness of home blood pressure monitoring, Web communication, and pharmacist care on hypertension control: a randomized controlled trial	Home blood pressure monitoring, Web communication, and pharmacist care on hypertension control.	To improve BP control.	Hypertension	Cardiovascular	Both intervention groups: 1-Home BP monitoring and patient Web services training; 2- Home BP monitoring, Web service training plus pharmacist care management through Web communications; received training on use of BP monitor, and MyGroupHealth website. Then they were given instructions how to manage their BP. Control group: usual care.	investigators and clinical pharmacists that received 2 half-days of additional training on evidence-based care of BP.	allied health workers	internet.	internet	trial conducted from June 2005 to December 2007; all planned communications occurred over the Web every 2 weeks until BP was controlled. 12-month follow-up.	N	N	N	N	N	Y	Y	N	N	N	N	N	Y	Y	N	Y	N	Y	Y	Y	Y	N	N	N	Y	Y	Y	Y	Y	N	N	Y	Y	N	Y	Y
Given 1985	Prediction of patient attrition from experimental behavioral interventions	Experimental nursing intervention for hypertensive patients.	To predict patient attrition from care.	Hypertension	Cardiovascular	Intervention patients were assisted in identifying behaviors and strategies to control hypertension. Counseling on diet, exercise, prescription and nonprescription drugs, and stress management. Control patients: conventional care.	registered nurse.	allied health workers	face to face	Individual	8 sessions over 6 month.	Y	N	N	N	N	Y	Y	N	N	N	N	N	Y	N	N	Y	N	Y	Y	Y	Y	Y	Y	Y	Y	N	Y	Y	N	N	N	Y	N	N	Y	N
Dye 2016	Activating Patients for Sustained Chronic Disease Self-Management: thinking Beyond Clinical Outcomes	Community-based program for the hypertension self-management.	To empower hypertensive patients to take an active part in their care.	Hypertension	Cardiovascular	Material: cookbook, BP monitor, pedometer, relaxation CD. Procedure: Intervention group received education to improve hypertension self-management knowledge and Long-term Action Plan to continue hypertension control activities post-intervention. Wait-list Control group.	Health Coaches: trained community volunteers.	allied health workers	face to face, small groups	Mixed	8 weekly classes, 90min each.	Y	N	Y	N	N	Y	Y	Y	N	N	N	N	Y	Y	N	Y	N	Y	Y	Y	Y	N	Y	Y	Y	N	Y	Y	Y	N	N	Y	Y	N	Y	N
Daniali 2017	The impact of educational intervention on self-care behaviors in overweight hypertensive women: a randomized control trial	Education intervention on self-care behaviors in overweight hypertensive women.	To teach essential knowledge and skills to lifestyle change and prevention of complications.	Hypertension	Cardiovascular	Intervention patients were helped to set out an action-specific plan regarding to physical activity, positive thinking and relaxation, salt restriction and DASH diet.	psychologist, nutritionist, sports coach.	allied health workers	in groups of 8-15.	group	6-weeks; educational sessions of 2-2.5h, weekly.	Y	N	Y	N	N	Y	Y	N	Y	N	N	N	Y	N	N	Y	N	Y	Y	Y	Y	N	N	Y	N	N	Y	Y	Y	N	N	Y	N	N	Y	N
Hirsch 2013	A randomized controlled trial of primary care based pharmacist-physician collaborative medication therapy management for hypertension	Pharmacist-physician collaborative medication therapy management (MTM) for hypertension.	To assess BP control.	Hypertension	Cardiovascular	Intervention patients were helped to set BP goals, medication adherence and self-monitoring behavior were reviewed. Control group: usual care.	internal medicine physician and clinical pharmacist with a doctor of pharmacy degree, and more than 7 years of experience.	Multidisciplinary team	face to face, individually.	Individual	4 visits, 30 min each; 1st, 3rd, 6th, 9th month.	Y	N	N	N	N	Y	Y	Y	N	N	N	N	Y	N	N	Y	N	Y	Y	Y	Y	N	N	N	N	N	Y	Y	Y	N	N	Y	N	N	Y	N
Hinderliter 2014	The long-term effects of lifestyle change on blood pressure: one-year follow-up of the ENCORE study	ENCORE (Exercise and Nutrition Interventions for Cardiovascular Health) study.	To promote changes in health habits and BP in overweight individuals with above-normal BP.	Hypertension	Cardiovascular	After 2 weeks of controlled feeding according to DASH diet, intervention patients were instructed to maintain DASH diet alone (DASH-A), or with behavioral weight management (DASH-WM). Control participants maintained their usual dietary and exercise habits.	trained study staff	research team	face to face, in small groups.	group	4 months, weekly sessions; 8 months follow-up; Assessment: baseline, at 4 months, at 1 year.	Y	N	Y	N	N	Y	Y	N	Y	N	N	Y	Y	N	N	N	N	N	Y	Y	Y	N	Y	Y	Y	N	Y	Y	Y	N	N	Y	N	N	Y	Y
Friedberg 2015	Effectiveness of a tailored behavioral intervention to improve hypertension control: primary outcomes of a randomized controlled trial	Behavioral interventions for adults with repeated uncontrolled BP.	To improve hypertension control in these patients.	Hypertension	Cardiovascular	All participants: standard information about hypertension and treatment. Stage-matched intervention (SMI) and health education intervention (HEI) groups received counseling on diet, medication, and exercise, tailored to current stage of change of each patient for SMI and standard for HEI. Control group: no counseling.	counselors with Master‚Äôs degree or higher in psychology or social work.	peer leaders	by phone.	telephone	SMI and HEI received monthly counseling for 6 months, each phone call ‚âà30 min.	Y	N	N	N	N	Y	Y	N	N	N	N	N	N	N	N	Y	N	Y	Y	Y	Y	N	Y	N	N	N	Y	Y	Y	Y	Y	Y	N	N	Y	Y
Burke 2005	Effects of a lifestyle programme on ambulatory blood pressure and drug dosage in treated hypertensive patients: a randomized controlled trial	Lifestyle program on blood pressure and drug dosage in hypertensive patients.	To reduce blood pressure (BP) and overall cardiovascular risk.	Hypertension	Cardiovascular	Intervention group received lifestyle program with educational and behavioural components focusing on nutrition (DASH diet) and physical activity. Counselling addressed cholesterol, BP, weight loss and provided motivation. Control group: usual care.	trained program staff.	research team	face to face, individually or in groups of 15-25	Mixed	4-month program consisted of individual sessions, 6 interactive group workshops of 90min; 12-month follow-up began at the end of intervention. Assessments: baseline, at 4 months and at follow-up 1 year later.	Y	N	Y	N	N	Y	Y	N	Y	N	N	Y	Y	N	N	Y	N	Y	Y	Y	Y	Y	Y	N	Y	Y	Y	Y	Y	N	N	Y	N	Y	Y	N
Chongthawonsatid 2018	The use of a pedometer with or without a supervised exercise program for control of pre- to mild hypertension A randomized control trial and follow-up study in Thailand	Program for patients with pre- to mild hypertension.	To reduce blood pressure (BP).	Hypertension	Cardiovascular	Material: educational video. Procedures: Following baseline screening, experimental group received supervised exercise program; and health education and diet information by video. Control group: use of a pedometer only.	fitness training officers	allied health workers	face to face.	Individual	3 months, once a week. Assessments: baseline, at the first, third, and sixth month.	Y	N	N	N	N	Y	N	N	Y	N	Y	N	N	Y	N	N	N	N	Y	Y	Y	N	N	N	N	N	N	N	N	Y	N	Y	N	Y	Y	N
Giallauria 2009	Two-year multicomprehensive secondary prevention program: favorable effects on cardiovascular functional capacity and coronary risk profile after acute myocardial infarction	Multifactorial educational and behavioral intervention in patients with recent acute myocardial infarction (AMI).	To improve long-term cardiovascular functional capacity, and reduce long-term cardiovascular events.	MI	Cardiovascular	Material: booklets summarizing lifestyle and risk factor targets. Procedures: Following cardiac rehabilitation of both groups, intervention patients received at each monthly visit, dietary advice, reinforcement on maintaining a correct lifestyle and a session of exercise training. Control group: routine recommendations.	psychologist, dietician, cardiac specialist nurse and physiotherapist supported by a lead cardiologist.	Multidisciplinary team	intervention provided for single patients, groups of patients or patients with their families, or both.	Mixed	24 months. Assessments: baseline, at the end of 3-month cardiac rehabilitation, and at 12- and 24-month follow-up.	Y	N	N	N	N	Y	Y	N	Y	N	N	N	Y	N	N	Y	N	N	Y	Y	Y	Y	Y	Y	Y	Y	Y	Y	Y	N	N	Y	N	Y	Y	Y
Quirk 2012	Pilot trial of motivational interviewing in patients with peripheral artery disease	Motivational interviewing (MI) in patients with peripheral artery disease (PAD).	To facilitate positive health behavior change.	Peripheral artery disease	Cardiovascular	MI focused on establishing goals for health behavior change. Decisional balance sheets conducted with participants. Control group: usual care.	trained psychologist.	Allied health workers	face to face, individually	Individual	4 MI sessions on a fortnightly basis during 12 weeks, 1h each session.	Y	N	N	N	N	N	Y	N	N	N	N	N	Y	N	N	N	N	N	Y	Y	Y	N	Y	N	Y	N	Y	Y	Y	N	N	Y	Y	Y	Y	N
Arvidsson 2013	Effects of a self-care promoting problem-based learning programme in people with rheumatic diseases: a randomized controlled study	Self-care promoting program for people with rheumatic diseases.	To improve health-related quality of life, empowerment and self-care ability of this population.	rheumatic disease	Cardiovascular	Material: workbooks. Procedures: Intervention group followed curriculum for problem-based learning (PBL) program covering self-awareness and self-confidence, stress and relaxation, physical activity and rest, medicines and herbal remedies. Control group: usual care.	3 nurses trained in PBL, each was tutor for 2-3 groups, with role to support participants in the problem-solving process; physician, specialist in chronic musculoskeletal pain.	Multidisciplinary team	face to face, in groups of 7-8 participants.	group	1-year program (in 2009); each group met for 1.5hours 10times in 1-year period.	Y	N	N	N	N	Y	Y	N	N	N	N	N	Y	N	Y	N	N	N	Y	Y	Y	N	Y	Y	Y	Y	Y	Y	Y	N	N	Y	Y	N	Y	N
Habib 1999	Stress management for atopic dermatitis	Stress management for Atopic Dermatitis (AD).	To reduce symptoms and provide long-term management strategies.	Atopic dermatitis	Dermatology	Intervention patients received psychoeducation based on managing stress by incorporating awareness, balance, and control (ABC model). Waiting-list control: standard care, was provided intervention after 6 weeks.	registered nurses.	allied health workers	face to face, in groups.	Individual	6 consecutive weeks; each session 2h; 8 weeks follow-up. Assessment: baseline, at 6 weeks (after intervention) and again 8 weeks after.	Y	N	Y	Y	N	Y	Y	N	N	N	N	N	Y	N	Y	N	Y	N	N	Y	Y	N	Y	Y	Y	Y	Y	Y	Y	N	N	Y	Y	N	Y	N
Heratizadeh 2018	Improvement of atopic dermatitis, coping and quality of life in adult patients participating in a structured educational training	Structured patient education in adults with atopic dermatitis (AD).	To improve symptoms, coping behavior and quality of life.	Atopid dermatitis	Dermatology	Intervention group received education about AD, including psychological and nutritional aspects; and training on structured problem solving. Waiting control group trained after all study assessments finalized.	interdisciplinary team of specialists (dermatologists, psychologists or pedagogues, and dieticians)	Multidisciplinary team	in groups of 5-8 patients.	group	6 sessions of 2 hours; 1-year follow-up; assessments: at baseline and at 1 year.	Y	N	Y	N	N	Y	Y	N	N	N	Y	N	Y	N	Y	N	Y	N	Y	Y	Y	N	Y	Y	Y	Y	Y	Y	Y	Y	Y	Y	Y	N	Y	N
Mollerup 2014	Effectiveness of the Healthy Skin Clinic--a randomized clinical trial of nurse-led patient counselling in hand eczema	Nurse-led patient counselling in hand eczema.	To reduce clinical severity and improve quality of life.	Eczema	Dermatology	Material: patient self-management book, educational videos. Procedure: Following diagnostic work-up, intervention patients received education and counselling to support self-management. Control group: usual care.	nurse.	Allied health workers	face to face, individually.	Individual	6 months of follow-up after the treatment.	Y	N	N	N	N	Y	Y	N	N	N	N	N	Y	Y	Y	Y	Y	Y	N	Y	Y	N	N	N	Y	N	N	N	Y	N	N	Y	Y	N	Y	N
Fisker 2018	Simple, low-cost group-counselling programme vs treatment as usual for patients with newly notified occupational hand eczema-Exploratory analyses of effects on knowledge, behaviour and personal resources of the randomized PREVEX clinical trial	Counselling program for patients with newly notified occupational hand eczema PREVEX (‚ÄúPREVention of EXzema‚Äù).	To examine whether education can influence behavior regarding skin protection and care in these patients.	Eczema	Dermatology	Intervention group was provided course on skin protective behavior, consisting of lectures, workshops and counselling with job-specific recommendations. Control group: usual treatment.	doctor and/or nurse.	Multidisciplinary team	in groups.	group	course lasted for 2 hours. 1-year follow-up.	Y	N	Y	N	N	Y	Y	Y	N	N	N	N	Y	Y	Y	Y	Y	N	Y	Y	Y	N	N	N	Y	N	Y	Y	Y	Y	Y	Y	N	N	Y	Y
Dieng 2018	Sustained long-term benefits of a psychoeducational intervention targeting fear of cancer recurrence in people at high risk of developing another melanoma: a randomised controlled trial	Psychoeducational intervention in people at high risk of developing another primary melanoma.	To reduce fear of cancer recurrence (FCR).	Melanoma	Dermatology	Material: psychoeducational booklet "Melanoma. Procedures: Intervention patients received information about melanoma diagnosis, treatment and psychotherapeutic sessions. Control group: usual care.	registered psychologists: they participated in a tailored training program.	allied health workers	telephone-based.	telephone	1 month; 3 sessions.	Y	N	N	N	N	Y	Y	N	N	N	N	N	Y	N	Y	N	N	N	N	N	Y	N	Y	Y	Y	N	N	Y	Y	Y	Y	N	Y	N	Y	N
Huang 2013	A quantitative assessment of the effects of formal sun protection education on photosensitive patients	Formal sun protection education on photosensitive patients.	To improve sun exposure habits and quality of life.	Photosensitive patients	Dermatology	All participants received general advice about sun protection. Intervention group was provided two additional intensive sun protection instruction classes.	dermatologists.	doctors	in groups.	group	1st class in early spring, 2nd (reinforcement) in early summer .	Y	N	Y	N	N	Y	N	N	N	N	N	N	Y	N	N	N	N	N	Y	Y	N	N	N	N	Y	N	Y	Y	N	N	N	Y	N	Y	Y	N
Bostoen 2012	An educational programme for patients with psoriasis and atopic dermatitis: a prospective randomized controlled trial	Educational programme for patients with psoriasis and atopic dermatitis.	To improve disease severity and QoL in this population.	psoriasis and atopic dermatitis	Dermatology	Following assessment, intervention group was provided education on patients' skin disease, healthy lifestyle, application of stress-reducing techniques and feedback, while still receiving therapy. Control group: medical therapy only.	dermatologist, dermatological nurse, pharmacist, dietician, training expert, psychiatrist, psychologist and philosopher, yoga and mindfulness teacher.	Multidisciplinary team	face to face, in group	group	study: 2010 - 2011. 12-week educational program: 2-h sessions, twice a week. Assessments: baseline, at 3 months and 2 follow-up visits at 6 and 9 months.	Y	N	Y	N	N	Y	Y	N	Y	N	N	N	N	N	Y	N	Y	N	Y	Y	Y	N	Y	Y	N	N	N	N	Y	Y	Y	Y	N	N	Y	Y
Swinburn 2001	Long-term (5-year) effects of a reduced-fat diet intervention in individuals with glucose intolerance	Reduced-fat (RF)‚Äì diet intervention in people with glucose intolerance.	To determine whether reducing dietary fat would reduce body weight and improve long-term glycemia.	Metabolic syndrome	Endocrinological	Education on reducing dietary fat intake, personal goal-setting, and self-monitoring (food diaries). Control group: general dietary advice about healthy food.	study staff.	Research staff	in small groups.	Group	monthly sessions, over 1 year period. Assessments: baseline, at 6 months, and 1 year.	Y	N	Y	Y	N	Y	Y	N	N	N	N	N	Y	N	N	N	N	N	Y	Y	N	N	N	N	Y	N	N	Y	Y	N	N	Y	N	Y	Y	N
Lo 2017	Effects of Lifestyle Intervention on Physiological Outcomes in Chinese Adults With, or at High Risk of, Metabolic Syndrome	Lifestyle Intervention for People with Metabolic Syndrome [LIPMS].	To improve health outcomes of people with or at high risk of MS.	Metabolic syndrome	Endocrinological	Intervention participants received lifestyle program including knowledge of MS. They were guided in setting personal goals relative to exercises and diet. Control group: standard care plus an attention placebo.	trained registered nurse.	Allied health workers	small group sessions combined with individual counseling, and telephone follow-ups.	Group	two 90min group sessions, one 15min individual session, and 2 telephone follow-up calls over 3 months.	Y	N	Y	N	N	Y	Y	N	Y	N	N	N	N	N	N	Y	N	N	Y	Y	Y	N	Y	N	Y	N	N	Y	Y	Y	N	Y	N	Y	Y	N
Sharif 2005	Effects of psycho-educational intervention on health-related quality of life (QOL) of patients with chronic liver disease referring to Shiraz University of Medical Sciences	Psycho-educational intervention on patients with chronic liver disease (CLD).	To improve health-related QOL of these patients.	CLD	Gastroenterology	Following psycho-educational needs assessments, intervention patients received education about CLDs, coping strategies, relaxation, exercise, diet and nutrition, drugs and possible side effects. Control group: usual care.	study staff	Research staff	individually and in groups.	Mixed	3 sessions individually and one in groups, 90 min each session.	Y	N	Y	N	N	Y	N	N	N	N	N	Y	Y	N	N	N	N	N	Y	Y	Y	Y	Y	Y	Y	Y	Y	Y	Y	N	N	Y	Y	Y	Y	N
Shen 2018	Nurse-Led Self-Management Educational Intervention Improves Symptoms of Patients With Functional Constipation	Self-management educational intervention on patients with functional constipation (FC).	To improve constipation symptoms and compliance with treatment.	Constipation	Gastroenterology	Material: handbook, self-management guide. Intervention: lifestyle evaluation, advice on healthy lifestyle choices, and action plan for preventing constipation. Control group: routine.	gastrointestinal specialist nurse, gastrointestinal doctors, nutritionist, all trained in pathogenesis and risk factors of FC, treatment methods and purpose of intervention	Multidisciplinary	in groups.	Group	once at admission and once at discharge; during hospitalization, once a week.	Y	N	Y	Y	N	Y	Y	N	N	N	N	N	Y	Y	Y	N	N	N	Y	Y	Y	Y	N	N	Y	Y	N	Y	Y	N	N	Y	Y	N	Y	Y
Urnes 2008	Disease knowledge after an educational program in patients with GERD--a randomized controlled trial	Educational program in patients with GERD.	To increase patients' disease knowledge.	GERD	Gastroenterology	Education about GERD, treatment and use of health services; structured dialogue allowing to comment, relate experiences. Control group: routine care.	medical doctor trained in educational counselling.	Doctors	in groups.	Group	3 lessons over 2 weeks; 2hours each lesson. Assessments: baseline, 2 and 12 months after the program.	Y	Y	Y	Y	N	Y	N	N	N	N	Y	N	N	Y	Y	Y	Y	N	Y	Y	Y	Y	Y	N	Y	Y	N	Y	Y	Y	Y	Y	Y	N	Y	N
Coenen 2017	Effects of Education and Information on Vaccination Behavior in Patients with Inflammatory Bowel Disease	Education and Information on vaccination behavior in patients with inflammatory bowel disease (IBD).	To increase compliance to vaccination guidelines.	IBD	Gastroenterology	Material: information brochure. Procedure: Following vaccination assessment, all participants received standard explanation regarding vaccination. In addition, intervention group received vaccination education according to international guidelines.	IBD nurse	allied health workers	face to face, individually.	Individual	Intervention: December 2014 - March 2015. 8 months of follow-up.	Y	N	N	N	N	Y	N	N	N	N	N	N	Y	N	N	Y	N	N	N	Y	N	N	N	N	N	N	N	N	Y	N	N	N	N	Y	Y	N
Linn 2018	Creating a synergy effect: a cluster randomized controlled trial testing the effect of a tailored multimedia intervention on patient outcomes	Tailored multimedia intervention (TMI) for patients diagnosed with Crohn‚Äôs disease or Ulcerative Colitis.	To improve patients' outcomes.	Inflammatory bowel disease	Gastroenterology	Following Online Preparatory Assessment (OPA), intervention patients were sent text messages if scores indicated adherence barriers. Control group: care as usual.	nurses specialized in Inflammatory Bowel Disease, trained in communication skills and OPA.	Allied health workers	individually, using technology (OPA, text messaging).	Telephone	recruitment: November 2011‚ÄìJanuary 2012. Patients received one text message per week for 6 months, each week a different message, related to particular barrier.	N	N	N	N	N	Y	Y	N	N	N	N	N	N	Y	Y	Y	N	N	N	Y	Y	N	Y	N	Y	Y	Y	N	Y	N	N	N	N	N	Y	Y
Kennedy 2004	A randomised controlled trial to assess the effectiveness and cost of a patient orientated self management approach to chronic inflammatory bowel disease	Patient orientated self management approach to chronic inflammatory bowel disease (IBD).	To reduce use of hospital services and increase quality of care.	Inflammatory bowel disease	Gastroenterology	Intervention group was provided guidebook containing lay and traditional evidence based knowledge on IBD, indicating areas where patient choice might influence treatment. Negotiated self management plan as reference. Control group: standard care.	Clinicians with 2h training in ‚Äò‚Äòpatient centered consultations in gastroenterology".	Doctors	individually.	Individual	recruitment: July 1999‚ÄìAugust 2000; follow-up for 12 months.	Y	N	N	N	N	Y	Y	N	N	N	N	N	Y	N	Y	Y	N	N	Y	Y	Y	N	N	N	Y	N	Y	Y	N	Y	N	Y	Y	N	Y	N
Ghiyasvandian 2016	The Effects of a Self-Care Program on the Severity of Symptoms and Quality of Life of Patients With Irritable Bowel Syndrome	Self-care program for patients with irritable bowel syndrome (IBS).	To improve quality of life and reduce severity of symptoms.	Irritable bowel syndrome	Gastroenterology	Material: information booklet, compact disc for teaching relaxation techniques. Procedures: Patients in both groups received usual treatment of IBS. In addition, intervention patients were trained individually in designing of self-care training package and its use, followed by group training of progressive muscle relaxation.	gastroenterologist, researcher.	Multidisciplinary team	face to face, individually or in groups of 10-15 patients, follow-up phone calls.	Mixed	20-30 min individual training session; 1st follow-up call: 1 week after; 90 min group training; 2nd follow-up call: 1 week later.	Y	N	N	N	N	Y	Y	N	N	N	N	N	Y	N	Y	Y	N	Y	Y	Y	Y	Y	Y	Y	Y	Y	Y	Y	Y	N	N	Y	Y	N	Y	Y
Elkjaer 2010	E-health empowers patients with ulcerative colitis: a randomised controlled trial of the web-guided 'Constant-care' approach	Web-guided ‚ÄòConstant-care‚Äô for patients with ulcerative colitis.	To empower patients in disease self-management and reduce dependency on doctors.	Ulcerative colitis	Gastroenterology	Web-group (patients and relatives) received disease specific educational training via http://www.constant-care.dk, to increase compliance, and empowerment to self-initiated treatment. Control group: usual care	investigators.	research team	internet	internet	12 months; 1.5 h presentation;1.5 h training; patient should log on once a week for 4 weeks after initiation of relapse; once remission achieved, patients had to use program once a month until next relapse.	N	N	N	N	Y	Y	Y	N	N	N	N	N	N	Y	Y	Y	N	N	N	Y	Y	Y	N	N	Y	Y	N	N	Y	N	N	Y	Y	N	N	Y
Cross 2012	Randomized, controlled trial of home telemanagement in patients with ulcerative colitis (UC HAT)	Home Telemanagement in patients with Ulcerative Colitis (UC HAT).	To better monitor patients with UC and improve outcomes.	Ulcerative colitis	Gastroenterology	Intervention patients followed educational curriculum developed for UC HAT comprised of home unit, decision support server and web-based clinician portal. At the completion of self-testing, patient received customized action plan based on responses to UC symptom diary. Control group: best available care.	nurse coordinator.	allied health workers	internet.	internet	12 months. UC HAT recruited answered questions regarding disease activity, weekly. Symptom diary: 15 questions.	N	N	N	N	N	Y	Y	N	N	N	N	N	N	Y	Y	Y	N	Y	N	Y	Y	N	N	N	Y	N	Y	Y	Y	N	N	Y	Y	N	N	Y
Lee 2014	Development and evaluation of an E-health system to care for patients with bladder pain syndrome/interstitial cystitis	Internet health care education for patients with bladder pain syndrome /interstitial cystitis (BPS/IC).	To remind and consolidate important rules for promoting quality of life.	Bladder pain syndrome	Genitourinary	Intervention patients were provided Healthcare education through Internet by asking them to check sensitive foods, habits, and behaviors to remind important rules to alleviate pain and bothering symptoms. Control group: regular treatment.	web service designed by researcher to promote diets and lifestyles suggested by physician.	internet	internet and short message service.	internet	8-week follow up.	N	N	N	N	N	Y	Y	N	N	N	N	N	N	Y	Y	Y	N	N	Y	Y	Y	N	N	N	Y	N	N	N	N	N	N	N	Y	Y	Y	Y
Markle-Reid 2006	Health promotion for frail older home care clients	Health promotion intervention for older people.	To improve mental health and reduce depression in frail older people with chronic health needs.	Geriatrics	Geriatrics	Intervention group received health assessment and education regarding healthy lifestyles, and management of chronic illnesses. Control group: usual home care.	professional home care services.	Allied health workers	home visits or telephone contacts	Mixed	over a 6-month period. Assessments: baseline, and at 6-month.	Y	N	N	N	N	Y	N	N	N	N	N	N	N	N	N	N	N	N	Y	Y	Y	N	Y	Y	Y	Y	Y	Y	Y	N	N	Y	Y	Y	Y	N
Legrain 2011	A New Multimodal Geriatric Discharge-Planning Intervention to Prevent Emergency Visits and Rehospitalizations of Older Adults: The Optimization of Medication in AGEd Multicenter Randomized Controlled Trial	Optimization of Medication in AGEd (OMAGE): Multimodal comprehensive discharge-planning intervention for old adults.	To reduce emergency rehospitalizations or emergency department (ED) visits for very old inpatients.	Geriatrics	Geriatrics	Material: flipcharts. Procedure: In addition to usual care, intervention participants received chronic medication review, education on self-management of disease, and detailed transition-of-care. Control group: usual care only.	Intervention-dedicated geriatricians (IDGs), with training in patient education.	Doctors	face to face, individually.	Individual	during the stay of patients in acute geriatric units (AGUs).	Y	N	N	N	N	Y	N	N	N	N	N	N	Y	N	N	N	N	N	N	Y	Y	Y	Y	N	N	N	N	N	N	N	N	Y	Y	Y	Y	Y
Chao 2012	The effect of community-based health management on the health of the elderly: a randomized controlled trial from China	Community-based health management for elderly.	To evaluate impact of the program on health of the elderly.	Multiple	Geriatrics	Intervention group was provided: 1-health record establishment; 2-health evaluation; and 3-health management, including diet advice, exercise program, education/skills training on health self-management, health promoting materials. Control group: usual care.	specifically-trained community health service center staff, researchers.	Multidisciplinary team	face to face, telephone	Mixed	baseline: January 2009. 18 months program, at least once per month; at 18 months measurements were performed.	Y	N	N	N	N	Y	Y	N	N	N	N	N	Y	N	N	Y	N	N	Y	Y	Y	N	Y	Y	N	Y	N	N	Y	N	N	Y	N	N	Y	Y
Larrey 2011	Education by a Nurse Increases Response of Patients With Chronic Hepatitis C to Therapy With Peginterferon-Œ±2a and Ribavirin	Education of patients with chronic hepatitis C.	To improve understanding of the disease and adherence to treatment.	Hepatitis C	Infectious	Intervention participants were given education about the disease, treatment and its side effects. Control group: conventional clinical follow-up.	investigating physician, nurse	Multidisciplinary	individually, during scheduled visits.	Individual	at the beginning of treatment day 0, week 4, week 8,week 12, week 24, and in patients with 48 weeks of treatment at week 36.	Y	N	N	N	N	Y	N	N	N	N	N	N	N	N	N	N	N	N	Y	Y	Y	N	N	N	N	N	N	N	N	N	N	Y	N	Y	Y	N
O'Cleirigh 2018	Integrated Treatment for Smoking Cessation, Anxiety, and Depressed Mood in People Living With HIV: A Randomized Controlled Trial	Integrated anxiety‚Äìdepression/smoking cessation intervention (QUIT) in People Living With HIV (PLWH).	To assess efficacy of this integrated format.	HIV	Infectious	Both groups: 60 min psychoeducation on health consequences of smoking for PLWH and strategies for quitting. QUIT group in addition: education and cognitive restructuring targeting smoking cessation, anxiety, and depression.	Doctoral-level clinical psychology interns and postdoctoral fellows, with formalized training and ongoing clinical supervision by researcher.	Multidisciplinary	face to face, in groups.	Group	9 weekly 1h sessions; Quit Day set for week 6.	Y	N	Y	N	Y	Y	N	N	N	N	N	N	N	N	N	N	N	N	N	Y	N	N	Y	Y	Y	Y	Y	Y	Y	N	N	N	N	Y	Y	N
Pradier 2003	Efficacy of an educational and counseling intervention on adherence to highly active antiretroviral therapy: French prospective controlled study	Education and counseling on adherence to highly active antiretroviral therapy (HAART) for HIV-infected patients.	To increase adherence to HAART in this population.	HIV	Infectious	Intervention based on principles of motivational psychology, and use of empathic therapeutic to enhance participants‚Äô self-efficacy and skills. Controls: usual care.	nurses, who attended 5-day intensive training given by psychologists participating in the research team; training focused on adherence theories and basic counseling skills.	Allied health workers	face to face, individually.	Individual	1 session after enrollment (M0), then every 2 months (M2, M4).	Y	N	N	N	N	Y	N	N	N	N	N	N	N	N	N	N	N	N	N	Y	Y	N	Y	Y	Y	Y	Y	Y	Y	N	N	Y	N	Y	Y	N
Chiou 2006	A programme of symptom management for improving quality of life and drug adherence in AIDS/HIV patients	Program of symptom management in AIDS/HIV patients.	To improve drug adherence and QoL in patients with HIV/AIDS.	AIDS	Infectious disease	Material: handbook. Procedures: Symptom management including instruction in self-care, skill training and counselling was applied to the two experimental groups: 1- Individual instruction; 2- group instruction. Control group: no intervention.	researchers	research team	Individual instruction: one-on-one teaching; Group instruction: group teaching; Both: telephone counselling	Mixed	60-90 min weekly, for 3 weeks; testing: 3 months after the last symptom management instruction.	Y	N	N	N	N	Y	N	N	N	N	N	N	Y	N	Y	N	N	N	N	Y	Y	N	Y	N	N	Y	N	N	Y	N	N	Y	Y	N	Y	N
Groessl 2013	The hepatitis C self-management program: sustainability of primary outcomes at 1 year	Hepatitis C Self-Management Program (HCV-SMP) for Veteran Affairs patients.	To improve health outcomes in these patients.	Hepatitis C	Infectious disease	Material: booklet, HCV patient resource guide. Procedure: Intervention patients received HCV education, antiviral treatment, treatment decision making, and substance use. Control patients: usual HCV care.	health professional with master‚Äôs degree in psychology, certified as Master trainer by Stanford University‚Äôs CDSMP; and a peer leader (VA patient with HCV, received Master training at Stanford University).	Multidisciplinary team	workshops	Mixed	Enrollment: May 2007 - November 2008. Program: 6 weekly sessions 2 h each; 12 months follow-up.	Y	N	Y	N	N	Y	Y	N	N	N	Y	Y	Y	N	N	N	N	N	Y	Y	Y	N	Y	Y	Y	Y	Y	Y	Y	N	N	Y	Y	Y	Y	N
Chesney 2003	Coping effectiveness training for men living with HIV: results from a randomized clinical trial testing a group-based intervention	Coping Effectiveness Training (CET) for men living with HIV.	To manage psychological distress.	HIV	Infectious disease	Material: CET workbooks including take-home exercises. Procedures: Participants were randomized to: 1-CET; 2- HIV-Informational Control (HIV-Info); 3- Waiting List Control. CET patients received training in appraisal of stressful situations, problem- and emotion-focused coping, use of social support, and relaxation guidance.	group leaders and co-leaders, who received intensive training in CET, supervised by principal investigator and senior co-leader.	peer leaders	in groups of 8-10 men.	group	CET and HIV-Info: ten 90-min weekly sessions; afterwards groups met for 3 monthly and then 3 bimonthly boosters. Assessments: baseline, at 3-months post intervention, at 6- and 12-months(follow-up visits).	Y	N	Y	N	N	Y	Y	N	N	N	N	N	Y	N	Y	N	N	N	N	N	Y	Y	Y	Y	Y	Y	Y	Y	Y	N	N	N	Y	N	Y	N
Kalichman 1995	Use of a brief behavioral skills intervention to prevent HIV infection among chronic mentally ill adults	AIDS prevention program among chronic mentally ill adults.	To prevent HIV infection.	HIV infection	Infectious disease	Following assessment, intervention group received AIDS education focused on risk-related behavioral self-management, and problem-solving skills instruction. Waiting-list control group received program after 4 weeks.	researchers.	research team	in groups of 5-7 participants.	group	4 weekly sessions, 90 min each.	Y	N	Y	N	N	N	N	N	N	N	N	N	Y	N	N	N	N	N	Y	Y	N	N	N	N	Y	N	N	N	N	Y	N	Y	N	Y	Y	N
Zoffmann 2006	Guided self-determination improves life skills with type 1 diabetes and A1C in randomized controlled trial	Guided self-determination (GSD) for Type 1 diabetes patients with poor glycaemic control.	To improve life skills with diabetes.	Diabetes	Metabolic	GSD is designed to guide patients and professionals through autonomy-supportive problem solving drawing on work-sheets filled in by patients. Control group: conventional care.	researcher introduced sessions and worked together with GSD-trained nurses as coaches.	Multidisciplinary	in groups of 10 members	Group	2 h weekly sessions, over 8 weeks.	Y	Y	N	Y	Y	Y	Y	N	N	N	N	N	N	N	N	Y	N	N	N	Y	Y	N	Y	Y	Y	Y	N	Y	Y	N	Y	Y	Y	Y	Y	Y
Williams 2012	Randomised controlled trial of an automated, interactive telephone intervention (TLC Diabetes) to improve type 2 diabetes management: baseline findings and six-month outcomes	Telephone-Linked Care (TLC) Diabetes system.	To improve type 2 diabetes management.	Diabetes	Metabolic	Material: Handbook, glucose meter, test strips, Bluetooth. Intervention participants were asked to call TLC; BG, nutrition, physical activity and medication-taking were targeted. Control group: usual care.	health professionals	Multidisciplinary	telephone	Telephone	weekly calls over 6 months, calls lasting 5-20 min depending on call content.	Y	N	N	N	N	Y	Y	N	N	N	N	N	N	Y	N	Y	N	Y	Y	Y	Y	N	N	N	N	N	N	N	N	N	N	Y	N	N	Y	Y
Whitehead 2017	A nurse-led education and cognitive behaviour therapy-based intervention among adults with uncontrolled type 2 diabetes: a randomised controlled trial	Education intervention among adults with uncontrolled type 2 diabetes.	To assess nurse‚Äêled educational intervention alone and nurse‚Äêled intervention using education and acceptance and commitment therapy (ACT).	Diabetes	Metabolic	Education about diabetes, risk factors, nutrition,self‚Äêmanagement through diet, exercise, medication, and stress management. ACT addressed mindfulness and acceptance training in relation to difficult thoughts and feelings. Controls: usual care.	education: nurses trained by study investigators. ACT: mental health nurse with expertise in ACT supervised by clinical psychologist.	Multidisciplinary	in group.	Group	1 day workshop.	Y	N	Y	Y	N	Y	N	N	N	N	N	N	N	N	N	N	N	N	Y	Y	Y	N	Y	Y	Y	Y	N	Y	Y	N	N	Y	N	Y	Y	Y
Wagner 2001	Chronic care clinics for diabetes in primary care: a system-wide randomized trial	Chronic care clinics for diabetes.	To evaluate process and outcome of care.	Diabetes	Metabolic	Chronic care clinics provided: assessments; visits with PC physician, nurse, and clinical pharmacist; group education/peer support meeting, covering self-management (SM).	PC physician, practice nurse, pharmacist.	Multidisciplinary	individual visits with PC physician, one-on-one counseling with nurse, group session for SM.	Mixed	groups of 6 ‚Äì10 invited to attend at intervals of 3‚Äì 6 months.	Y	N	N	N	N	Y	Y	N	N	N	Y	N	N	N	N	Y	N	Y	Y	Y	Y	N	Y	N	Y	N	N	Y	Y	N	N	Y	Y	N	N	Y
Trouilloud 2013	Therapeutic education among adults with type 2 diabetes: effects of a three-day intervention on perceived competence, self-management behaviours and glycaemic control	Therapeutic education among adults with type 2 diabetes.	To evaluate impact on perceived competence, self-management behaviors and glycaemic control.	Diabetes	Metabolic	Educational and problem-solving activities on 3 main components of diabetes management: diet, physical activity and medication. Control group: waiting list during a 3-month period.	multi-professional team: diabetologist, dietician, nurses and physical activity counsellor.	Multidisciplinary	in groups of 5‚Äì8 patients.	Group	3-day program: 8 sessions, 2‚Äì3h each; follow-up: 3 months. Assessments: baseline, at 3 months.	Y	Y	Y	Y	N	Y	Y	N	N	N	N	N	N	N	Y	Y	N	Y	Y	Y	Y	N	Y	N	Y	N	N	Y	Y	N	N	Y	Y	Y	Y	N
SonalSekhar 2018	Impact of patient-education on health related quality of life of diabetic foot ulcer patients: a randomized study	Patient-education (PE) in diabetic foot ulcer (DFU) patients.	To improve health related quality of life (HRQoL).	Diabetes	Metabolic	Education about foot care measures. Counseling on medication compliance, need for off-loading, wound dressing, properly fitting foot wear and annual podiatry reviews. Control group: usual care.	clinical pharmacists.	Allied health workers	individually, during visits; follow-up: monthly phone contacts.	Mixed	6 months.	Y	N	N	N	N	Y	Y	N	N	N	N	Y	Y	N	Y	N	N	Y	Y	Y	Y	N	Y	N	Y	N	N	N	Y	N	N	Y	N	Y	Y	N
Shibayama 2007	Effectiveness of lifestyle counseling by certified expert nurse of Japan for non-insulin-treated diabetic outpatients: a 1-year randomized controlled trial	Lifestyle counseling for non-insulin-treated diabetic outpatients.	To improve patients‚Äô health outcomes.	Diabetes	Metabolic	Intervention: 1-assessment of eating patterns, level of physical activity and self-care for diabetic complications; 2- goal setting; 3- follow-up including evaluation and feedback. Control group: usual care.	certified expert nurse.	Allied health workers	one-to-one.	Individual	counseling took 18‚Äì76 min at monthly hospital visit during 1 year.	Y	N	N	Y	N	Y	Y	N	N	N	N	N	Y	N	N	Y	N	Y	Y	Y	Y	N	N	Y	Y	N	N	Y	Y	N	N	Y	N	Y	Y	N
Shea 2007	The Informatics for Diabetes and Education Telemedicine (IDEATel) project	Informatics for Diabetes Education and Telemedicine: IDEATel project.	To assess telemedicine case management for diabetes.	Diabetes	Metabolic	Intervention patients: videoconferencing and remote monitoring of glucose and BP. Control group: usual care.	project case manager under supervision of diabetologists.	Allied health workers	internet.	internet	1 year.	Y	N	N	N	Y	Y	Y	N	N	N	N	N	N	Y	N	Y	N	Y	N	N	N	N	Y	N	Y	N	N	N	Y	N	N	Y	N	Y	Y	Y
Seligman 2018	Comprehensive Diabetes Self-Management Support From Food Banks: A Randomized Controlled Trial	Diabetes Self-Management Support from food banks.	To support improvements in diabetes clinical outcomes.	Diabetes	Metabolic	Formal diabetes self-management classes and 1-on-1 check-ins with educators, food packages containing diabetes-appropriate foods and HbA1c testing. Waitlist control group received intervention after 6 months.	Educators: food bank staff trained in curriculum delivery by registered nurse and diabetes educator.	Multidisciplinary	face to face, individually.	Individual	6-month intervention; two 2-hour sessions (within the first 2months of enrollment) and monthly 1-hour drop-in.	Y	N	N	N	N	Y	N	N	N	N	N	N	Y	N	N	Y	N	N	N	Y	Y	N	N	N	Y	N	N	N	Y	N	N	Y	N	N	Y	N
Schillinger 2009	Effects of self-management support on structure, process, and outcomes among vulnerable patients with diabetes: a three-arm practical clinical trial	Self-Management Support (SMS) for patients with poorly controlled diabetes.	To improve behavior and QoL of these patients.	Diabetes	Metabolic	1-Automated Telephone Self-Management (ATSM): education and patient activation linked to nurse care by phone; 2- Group Medical Visits (GMV): support, education, patient activation by group process. Both intervention groups promoted behavioral ‚Äúaction plans". Controls: usual care.	1-nurse ( group ATSM); 2-physician and health educator(group GMV).	Multidisciplinary	ATSM: individually by telephone. GMV: sessions in groups of 6-10 participants.	Mixed	ATSM: weekly, over 9 months, each call 6-10 minutes. GMV: 90-min monthly over 9 months.	Y	N	N	N	N	Y	N	N	N	N	N	N	N	N	N	Y	N	N	N	Y	Y	N	Y	Y	Y	Y	N	Y	Y	N	N	Y	Y	N	Y	Y
Schachinger 2005	Randomized controlled clinical trial of Blood Glucose Awareness Training (BGAT III) in Switzerland and Germany	Blood Glucose Awareness Training (BGAT): psycho-educational program for patients with type 1 diabetes mellitus.	To improve recognition and management of extreme blood glucose levels.	Diabetes	Metabolic	BGAT: training to recognize when BG is too high or low and anticipate when it is likely to rise or fall. Homework and readings required. Controls: physician-guided self-help group.	physician/psychologist team.	Multidisciplinary	in groups of 5‚Äì12 subjects.	Group	8 weekly sessions of 2h each.	Y	N	Y	Y	Y	Y	Y	N	N	N	Y	N	Y	N	Y	Y	Y	Y	N	Y	Y	N	Y	Y	Y	N	Y	N	Y	N	N	Y	Y	Y	Y	N
Salinero-Fort 2011	Effectiveness of PRECEDE model for health education on changes and level of control of HbA1c, blood pressure, lipids, and body mass index in patients with type 2 diabetes mellitus	PRECEDE (Predisposing, Reinforcing, Enabling, Causes in Educational Diagnosis, and Evaluation) model in patients with type 2 diabetes.	To decrease glycated hemoglobin HbA1c and BP levels and increase compliance in control criteria.	Diabetes	Metabolic	Intervention patients received Health Promotion Education (HPE) based on PRECEDE model: skills and instruments to reach behavior change. Control group: conventional HPE.	Nurses prepared by researchers, trained in procedure to be used in 3 sessions.	Allied health workers	individually, face to face during visits.	Individual	2 baseline visits (month 1), 8 follow-up visits (every 3 months), 40 min per visit.	Y	N	N	Y	N	Y	Y	N	N	N	N	N	N	N	N	N	N	N	Y	Y	Y	Y	Y	Y	Y	Y	N	Y	Y	N	N	Y	Y	Y	Y	Y
Soennichsen 2010	The effectiveness of the Austrian disease management programme for type 2 diabetes: a cluster-randomised controlled trial	Austrian disease management program (DMP) for type 2 diabetes.	To evaluate effectiveness of this program on metabolic control and quality of care.	Diabetes	Metabolic	Patient education in 4 modules, structured interdisciplinary care, agreement on therapeutic goals in shared patient-physician decision-making process at 3- monthly intervals. Control group: usual care.	physicians that underwent 10-hour training course	Doctors	groups of 3 -12 patients.	Group	9 hours of patient-education. Assessments: baseline, and at 12 months.	Y	N	Y	Y	N	Y	Y	N	N	N	Y	N	Y	N	N	Y	N	Y	Y	Y	Y	N	Y	N	Y	N	N	Y	Y	Y	N	Y	N	Y	Y	Y
Riddell 2016	Cardiovascular risk outcome and program evaluation of a cluster randomised controlled trial of a community-based, lay peer led program for people with diabetes	Lay peer led program for people with diabetes.	To improve control and management of type 2 diabetes (T2DM).	Diabetes	Metabolic	All participants attended diabetes self-management education Intervention group in addition: assistance with the ‚Äùhow‚Äù of daily self-management and provision of social and emotional support. Control group: usual care.	volunteer peer supporters trained by credentialed diabetes nurse educator experienced in group facilitation and communication.	Allied health workers	meetings in groups.	Group	12 monthly meetings. Assessments: baseline, at 6- and 12-month.	Y	N	Y	N	N	Y	Y	N	N	N	Y	Y	Y	N	N	N	N	N	N	Y	Y	N	Y	Y	Y	Y	Y	Y	Y	N	N	Y	Y	Y	Y	N
Reid 2018	Prospective, Cluster-Randomized Trial to Implement the Ottawa Model for Smoking Cessation in Diabetes Education Programs in Ontario, Canada	Ottawa Model for Smoking Cessation (OMSC) for T2DM patients.	To improve long-term abstinence among smokers with diabetes.	Diabetes	Metabolic	OMSC group received counseling, discount card to cover cost of smoking cessation medication, quit plan and follow-up. Wait-List Control group: usual care for smoking cessation.	trained practice facilitators and diabetes educators.	Allied health workers	face to face, individually.	Individual	30 days, follow-up phone calls over 6-month period.	Y	N	N	N	Y	Y	Y	N	N	N	N	N	Y	N	N	N	N	N	Y	Y	N	N	Y	Y	Y	N	Y	Y	Y	N	N	Y	Y	Y	Y	N
Ramadas 2018	Randomised-controlled trial of a web-based dietary intervention for patients with type 2 diabetes: changes in health cognitions and glycemic control	Web-based dietary intervention for patients with type 2 diabetes (T2DM).	To improve health behavior changes.	Diabetes	Metabolic	Intervention patients were provided access to myDIDeA ; dietary lesson plans personalized according to patients‚Äô Dietary Stages of Change. Control group: usual care.	study nutritionist.	Allied health workers	via website.	website	12 lesson plans made available to patients one after another over period of 6 months, with updates every fortnight.	N	N	N	N	Y	Y	Y	N	N	N	N	N	N	Y	N	N	N	N	Y	Y	Y	N	N	N	Y	Y	N	Y	Y	N	N	Y	N	Y	Y	N
Rachmani 2005	Treatment of high-risk patients with diabetes: Motivation and teaching intervention: A randomized, prospective 8-year follow-up study	Motivation and Teaching intervention for high-risk patients with Diabetes.	To attenuate course of microvascular and cardiovascular sequelae of diabetes.	Diabetes	Metabolic	Intervention patients were taught ways to achieve tight control of risk factors; individualized plan of lifestyle modification, fitness program. Control group: usual care.	staff in diabetes clinic.	Multidisciplinary	face to face, individually.	Individual	two 2-h teaching sessions. 8-yr phase follow-up.	Y	N	N	N	N	Y	Y	N	N	N	N	N	N	N	N	Y	N	Y	Y	Y	Y	N	Y	N	Y	N	N	Y	Y	N	N	Y	N	Y	Y	N
Piatt 2010	3-year follow-up of clinical and behavioral improvements following a multifaceted diabetes care intervention: results of a randomized controlled trial	Multifaceted diabetes care based on Chronic Care Model (CCM).	To assess long-term improvements in clinical, behavioral, and psychosocial outcomes.	Diabetes	Metabolic	1- CCM group: patient and provider education, as well as other CCM elements. 2- "Provider education only" group: Provider-based diabetes education at one problem-based learning session. 3- Control group: usual care.	certified diabetes educator (CDE).	Allied health workers	face to face, individually.	Individual	6 weekly sessions on provider-specified ‚Äúdiabetes days‚Äù, followed by monthly support groups held until 12th follow-up visit.	Y	N	N	Y	N	Y	Y	N	N	N	N	N	N	N	Y	Y	N	Y	Y	Y	Y	N	Y	Y	Y	Y	Y	Y	Y	N	N	Y	Y	Y	Y	Y
Nichter 2018	Low- level smoking among diabetes patients in India: a smoking cessation challenge	Smoking cessation for diabetes patients.	To prevent disease complications.	Diabetes	Metabolic	All participants were informed about danger of smoking. In addition, intervention group received diabetic specific tobacco counselling on diabetes complications exacerbated by smoking.	counsellor.	Allied health workers	face to face, individually.	Individual	3 sessions lasting 30minutes; 2 years follow-up.	Y	N	N	N	Y	Y	N	N	N	N	N	N	Y	Y	N	N	N	N	Y	Y	Y	N	N	N	Y	N	Y	Y	Y	N	N	N	N	Y	Y	N
Nejhaddadgar 2019	Effectiveness of self-management program for people with type 2 diabetes mellitus based on PRECEDE PROCEED model	Self-management program for people with type 2 diabetes mellitus (T2DM) based on PRECEDE-PROCEDE model.	To enhance self-management behaviors.	Diabetes	Metabolic	Following assessments, intervention patients received program based on PRECEDE model (knowledge, attitudes, social and family support), to improve self-efficacy. Control group: usual care.	facilitators ; 2-session facilitator training workshops were conducted among patients‚Äô families and health workers as well.	Allied health workers	face to face.	Individual	8 weekly sessions; assessments: baseline and 6 months after intervention.	Y	N	N	N	N	Y	Y	N	N	N	N	N	N	N	N	N	N	N	Y	N	Y	Y	Y	Y	Y	Y	Y	Y	Y	N	N	Y	Y	N	Y	N
McKay 2001	The diabetes network internet-based physical activity intervention: a randomized pilot study	Diabetes Network (D-Net) Physical Activity (PA) intervention.	Provide support for sedentary patients with type 2 diabetes to increase their PA levels.	Diabetes	Metabolic	Intervention patients were guided in goal-setting, received and could post messages to an on-line personal coach, and participated in peer group support areas. Control group: Internet information-only.	personal coach (occupational therapist) with access to endocrinologist, registered dietitian, and exercise physiologist.	Allied health workers	Internet.	internet	Over 8-weeks.	N	N	N	N	Y	Y	Y	N	Y	N	Y	N	N	Y	N	Y	N	N	Y	N	N	N	Y	N	Y	N	N	Y	Y	N	N	N	N	N	Y	Y
McGowan 2015	The relative effectiveness of self-management programs for type 2 diabetes	Self-Management programs for Type 2 Diabetes Mellitus (T2DM).	To assess two programs in bringing about improvements in subjects with T2DM.	Diabetes	Metabolic	T2DM patients were randomly allocated to CDSMP (Chronic Disease Self-Management Program) or DSMP (Diabetes Self-Management Program) learning on top of the same strategies all necessary skills required by persons living with T2DM. Control group: usual care.	pairs of trained peer-leaders.	Peers	in groups.	Group	6-months program; once a week for 2.5 hours. Assessments: baseline, at 6 and 12 months post-program.	Y	N	Y	N	N	Y	Y	N	Y	N	Y	N	N	N	N	Y	N	Y	Y	Y	Y	N	Y	Y	Y	Y	Y	Y	Y	Y	N	Y	Y	Y	Y	N
Moriyama 2009	Efficacy of a self-management education program for people with type 2 diabetes: results of a 12 month trial	Self-management education program for people with type 2 diabetes.	To improve patients' health outcomes.	Diabetes	Metabolic	Following clinical examination, intervention patients received education about diet, exercise, smoking cessation, medication and stress management, prevention of diabetic complications. Control group: usual care.	trained educators.	Allied health workers	face to face, individually.	Individual	12 months for each patient; monthly sessions, lasting~30 min.	Y	N	N	N	N	Y	Y	N	N	N	N	N	Y	N	Y	Y	N	Y	Y	Y	Y	Y	N	Y	Y	Y	N	Y	Y	N	N	Y	N	Y	Y	N
Mohammadi 2018	The impact of self-efficacy education based on the health belief model in Iranian patients with type 2 diabetes: a randomised controlled intervention study	Self-efficacy education in Iranian patients with type 2 diabetes.	To improve metabolic and glycemic profiles.	Diabetes	Metabolic	Material: diabetes booklet, knowledge and health questionnaires. Procedure: Intervention patients were educated about diabetes and its complications, self-care and to self-monitor blood glucose. Control group: conventional dietary counseling only.	health professionals, diabetes specialist.	Multidisciplinary	in groups.	Group	12-week program: 8 sessions, 2h each. 24-week post-intervention follow-up; outcomes evaluated at baseline, week 12 and week 36.	Y	N	Y	N	N	Y	Y	N	N	N	N	N	Y	N	N	Y	N	Y	Y	Y	Y	N	N	N	N	N	N	N	N	Y	Y	Y	N	Y	Y	N
Lee 2011	General practice and social service partnership for better clinical outcomes, patient self efficacy and lifestyle behaviours of diabetic care: randomised control trial of a chronic care model	Diabetes mellitus (DM) self management programme.	To improve clinical outcomes, patient self efficacy and lifestyle behaviours.	Diabetes	Metabolic	Intervention patients were encouraged on healthy behaviors by promoting their problem solving skills related to personal lifestyle: healthy eating, being active, drug compliance, reducing risks, and healthy coping. Control group: usual care with general advice on lifestyle and drug compliance.	social worker of the Community Rehabilitation Network (CRN), accredited as trainer for self management program.	Allied health workers	in small groups (12-15) for 2.5 h	Group	six weekly sessions, 2.5 h each.	Y	N	Y	Y	N	Y	Y	Y	N	N	N	N	N	N	Y	Y	N	Y	Y	Y	Y	N	Y	Y	N	Y	N	N	Y	N	N	Y	Y	Y	Y	N
Kruger 1992	Foot care: knowledge retention and self-care practices	Foot care for adults with diabetes.	To improve foot care practices.	Diabetes	Metabolic	Material: video, foot check sheets. Procedures: All participants received usual teaching on foot care. In addition, intervention patients were involved in hands-on teaching/learning foot care sessions.	technical assistants trained by nurses and podiatrists	Allied health workers	in groups.	Group	assessments: baseline and at 6-month.	Y	N	N	N	N	Y	Y	N	N	N	N	N	Y	Y	N	N	N	Y	N	Y	Y	N	N	N	N	N	N	N	N	N	N	Y	N	Y	Y	N
Korhonen 1983	A Controlled Trial on the Effects of Patient Education in the Treatment of Insulin-Dependent Diabetes	Patient Education in the treatment of Insulin-dependent Diabetes.	To improve diabetes control.	Diabetes	Metabolic	Material: booklets. Procedure: During hospitalization, intervention patients received education on diabetes and how to adjust insulin dose in special situations. Control group: traditional education.	physicians, dietitian, teaching nurses who specialized in diabetes.	Multidisciplinary	both individually and in small groups	Mixed	over 5-day hospital stay: with physician: 1 h; teaching nurse: 8-12 h; dietitian: 2.5 h.	Y	N	Y	N	N	Y	Y	Y	N	N	N	N	Y	N	Y	Y	Y	Y	Y	Y	Y	N	N	N	Y	N	N	N	N	Y	N	Y	Y	Y	Y	N
Ko 2007	Long-term effects of a structured intensive diabetes education programme (SIDEP) in patients with Type 2 diabetes mellitus--a 4-year follow-up study	Structured intensive diabetes education programme (SIDEP) in patients with diabetes mellitus (DM).	To maintain optimal glycaemic control, especially in insulin-treated patients.	Diabetes	Metabolic	During their stay in hospital, SIDEP patients were provided program focused on understanding of DM and its management. Family members invited to attend. Control group: usual care.	diabetologist, certified diabetes educator, ophthalmologist, rehabilitation therapist, pharmacist, psychologist and rehabilitation medicine doctor, all professional health providers in field of DM.	Multidisciplinary	groups of 5- 10 patients	Group	6 h per day for 5 days during patients‚Äô stay in hospital, total of 30 h; after discharge, they were followed up at 3 months intervals.	Y	N	Y	Y	Y	Y	Y	Y	N	N	N	N	Y	N	Y	Y	N	Y	Y	Y	Y	Y	N	N	Y	N	N	N	N	Y	N	Y	N	Y	Y	Y
Luan 2017	Impact of diabetes education and self-management support on the 4D series of diabetes patients	Diabetes education and self-management support of diabetes patients.	To improve self-management skills, blood glucose and lipid levels control and reduce medical costs.	Diabetes	Metabolic	Intervention group received education towards diabetes self-management support. Patients were helped setting goals and identify constructive solutions. Control group: traditional diabetes education.	endocrinologists, diabetes-educating nurses, dieticians, psychological counsellors.	Multidisciplinary	face to face, individually.	Individual	monthly in-home follow-ups.	Y	N	N	N	N	Y	Y	N	N	N	N	N	N	N	Y	Y	Y	Y	Y	Y	Y	N	Y	Y	Y	Y	Y	Y	Y	N	N	Y	Y	Y	Y	N
Isrctn 2016	Effect of integrated care services on glycemic control and cardiovascular risk factors	Integrated care program for patients with type 2 diabetes.	To improve glycemic control and cardiovascular risk factors.	Diabetes	Metabolic	Material: booklet for home BG monitoring. Procedure: Intervention group was provided more frequent monitoring of outcomes, additional diabetic education and health counseling. Control group: standard care.	team: family physician, pharmacy specialist, dietician, diabetic educator, health educator, social worker.	Multidisciplinary team	individually, face to face.	Individual	between September 2013 and September 2014, at least weekly appointments in the first 3 months.	Y	N	N	N	N	Y	Y	N	N	N	N	N	Y	N	N	Y	N	Y	Y	Y	Y	N	N	N	Y	N	Y	Y	Y	N	N	Y	N	Y	Y	N
Huizinga 2010	Preventing glycaemic relapse in recently controlled type 2 diabetes patients: a randomised controlled trial	Preventing glycaemic relapse in recently controlled type 2diabetes patients.	To improve management of diabetes.	Diabetes	Metabolic	All participants received routine follow-up. Intervention group was in addition helped to solve problems in self-care behaviors, including diet, self-monitoring of blood glucose, exercise, and medication adherence.	nurse practitioners and dietitians, certified in diabetes education, with clinical experience in providing diabetes care.	allied health workers	phone contacts.	telephone	enrollment: June 2002 -January 2005; contacts: monthly or quarterly, over 2 years.	Y	N	N	N	N	Y	Y	N	N	N	N	N	N	N	N	Y	N	Y	Y	Y	Y	N	Y	N	N	N	Y	Y	Y	N	N	Y	N	Y	Y	N
Howorka 2000	Empowering diabetes out-patients with structured education: short-term and long-term effects of functional insulin treatment on perceived control over diabetes	Empowering diabetes out-patients with structured education for Functional Insulin Treatment (FIT).	To improve patients‚Äô perceived control over diabetes.	Diabetes	Metabolic	All participants received general diabetes education (phase 1). Intervention patients received in addition, structured training in FIT for selective use of insulin either for eating, fasting or correction of hyperglycemia using practical "insulin games" (phase 2).	researchers.	researchers	phase 1: individually. phase 2: in groups.	Mixed	phase 1: 18 hours phase 2: 35 hours	Y	N	Y	N	Y	Y	Y	Y	N	N	N	N	Y	N	Y	Y	Y	Y	Y	Y	Y	N	N	N	Y	N	Y	Y	Y	N	Y	Y	N	Y	Y	N
Goudswaard 2004	Long-term effects of self-management education for patients with Type 2 diabetes taking maximal oral hypoglycaemic therapy: a randomized trial in primary care	Self-management education for patients with Type 2 diabetes taking maximal oral hypoglycaemic therapy.	To improve glycemic control and delay need for insulin therapy.	Diabetes	Metabolic	Intervention group received education on diabetes, compliance with actual medication, importance of blood glucose control, physical exercise and losing body weight; and nutritional advice. Control group: usual care.	two skilled diabetes nurses	allied health workers	one-to-one sessions.	Individual	During 6-month period, 6 sessions at intervals of 3‚Äì6 weeks, between 15 and 45 min each.	Y	N	N	N	N	Y	Y	Y	N	N	N	N	Y	N	N	Y	N	Y	Y	Y	Y	N	Y	Y	Y	N	Y	Y	Y	Y	N	Y	Y	Y	Y	N
Jarab 2012	Randomized controlled trial of clinical pharmacy management of patients with type 2 diabetes in an outpatient diabetes clinic in Jordan	Clinical pharmacy management of patients with Type 2 Diabetes.	To improve clinical outcomes.	Diabetes	Metabolic	Material: booklets. Procedure: Intervention group received objective-directed education about T2DM and necessary lifestyle changes, followed by telephone follow-up calls. Control group: usual care.	clinical pharmacist.	allied health workers	face-to-face education, telephone follow-up	Mixed	recruitment: January-April 2011. baseline education followed by 8 weekly phone calls, about 20min each.	Y	N	N	N	N	Y	Y	N	N	N	N	N	Y	N	Y	Y	N	N	Y	Y	N	N	N	N	N	N	N	N	N	Y	Y	Y	N	Y	Y	N
Glasgow 1997	Long-term effects and costs of brief behavioural dietary intervention for patients with diabetes delivered from the medical office	Brief behavioral dietary intervention for patients with diabetes, delivered from medical office.	To improve important outcomes.	Diabetes	Metabolic	Intervention involved touchscreen computer-assisted assessment that provided immediate feedback on key barriers to dietary self-management, goal setting and problem-solving counselling. Follow-up phone calls. Control group: usual care.	interventionists.	research team	computer, ‚Äò‚Äòtake home‚Äô‚Äô video, telephone follow-ups.	Mixed	one session. 12- month follow-up	Y	N	N	N	N	Y	Y	N	N	N	N	Y	Y	Y	N	Y	N	N	Y	Y	Y	N	N	N	Y	N	Y	Y	N	N	N	Y	N	N	Y	N
Gillett 2010	Delivering the diabetes education and self management for ongoing and newly diagnosed (DESMOND) programme for people with newly diagnosed type 2 diabetes: cost effectiveness analysis	Diabetes education and self management for ongoing and newly diagnosed (DESMOND).	To assess long term clinical effectiveness of this programme.	Diabetes	Metabolic	Material: food models, display boards. Procedures: Intervention patients received structured education and self management program; and were encouraged to decide on their own goals, mainly weight loss and smoking cessation. Control group: usual care.	trained health care educators.	allied health workers	groups of 10 patients.	group	DESMOND started in 2004; program duration: 6 hours over 12 weeks. Assessments: baseline and at 12 months.	Y	N	Y	N	N	Y	Y	N	N	N	N	N	Y	N	N	Y	N	Y	Y	Y	Y	N	Y	N	Y	Y	Y	Y	Y	N	N	Y	N	Y	Y	N
Farmanbar 2019	The effects of intervention based on the trans-theoretical model on physical activity and metabolic control of diabetic women	Intervention based on transtheoretical model (TTM) on physical activity (PA).	To determine effects on HbA1c in diabetic women	Diabetes	Metabolic	Material: pamphlets and training CD about exercise in diabetics. Procedure: Intervention patients received education based on TTM, following stages of decision making to behavior change. Control group: usual care.	researchers.	research team	face to face.	Individual	4 stages of training during 4 weeks, each stage 50-60 min; during 3months after, text messages about importance of PA were sent to patients and their families.	Y	N	Y	Y	Y	Y	Y	N	N	N	Y	N	Y	Y	N	N	N	N	Y	Y	Y	Y	Y	N	Y	Y	Y	Y	Y	N	N	Y	N	N	Y	N
Gagliardino 2013	Clinical, metabolic and psychological outcomes and treatment costs of a prospective randomized trial based on different educational strategies to improve diabetes care (PRODIACOR)	Educational strategies to improve diabetes care (PRODIACOR).	To achieve a long-term improvement in clinical, metabolic and psychological outcomes.	Diabetes	Metabolic	Material: educational materials, program book. Procedures: 2x2 design addressed education of physicians and people with diabetes with strong emphasis on active patient participation and self-care. Control group: no education.	trained educators.	allied health workers	groups of up to 10 patients.	group	four 90-120min weekly teaching units and a reinforcement session at 6 months.	Y	N	Y	Y	N	Y	Y	Y	N	N	N	Y	Y	N	N	Y	N	Y	Y	Y	Y	N	Y	N	N	N	Y	Y	Y	N	N	Y	Y	Y	Y	Y
Chen 2016	Pharmaceutical care of elderly patients with poorly controlled type 2 diabetes mellitus: a randomized controlled trial	Pharmaceutical care of elderly patients with poorly controlled type 2 diabetes mellitus (DM).	To improve glycemic control.	Diabetes	Metabolic	Following identification and resolution of drug-related problems, intervention participants were provided DM education including assessment of adherence to pillbox use and insulin injection technique. Control group: standard care.	certified diabetes-educator pharmacist.	allied health workers	face to face or by phone.	Mixed	study: August 2011 - February 2012; 6 months of follow up.	Y	N	N	N	N	Y	N	Y	N	N	N	N	N	N	N	Y	N	Y	Y	Y	Y	N	N	N	N	N	N	N	Y	Y	N	Y	N	Y	Y	Y
Chaveepojnkamjorn 2009	A randomized controlled trial to improve the quality of life of type 2 diabetic patients using a self-help group program	Self-help group (SHG) program for type 2 diabetic patients.	To determine effect of the program on QoL of these patients.	Diabetes	Metabolic	Intervention patients received SHG program, aiming to improve knowledge of DM, skills for dietary control and physical exercise, self-monitoring, motivation for experiences sharing and training skills for group leaders. Control patients: usual care.	trained health staff.	allied health workers	face to face, in small groups	group	5 monthly sessions, 2h each; QoL assessment: at 12 and 24 weeks.	Y	N	Y	N	N	Y	Y	N	N	N	Y	N	Y	N	N	Y	N	Y	Y	N	Y	N	N	N	N	Y	N	Y	Y	Y	N	Y	N	N	Y	N
Chao 2014	Cluster randomised controlled trial: educational self-care intervention with older Taiwanese patients with type 2 diabetes mellitus--impact on blood glucose levels and diabetic complications	Educational self-care intervention for older Taiwanese patients with Type 2 diabetes mellitus (DM).	To improve self care behaviors, medical outcomes and QoL in this population.	Diabetes	Metabolic	Material: booklet on DM Procedures: Intervention group was provided general information about DM; specific dietary suggestions; self-care requirements related to DM (home care: exercise, medicine management, self-monitoring of blood glucose, foot care). Control group: usual care.	nurses trained by researchers.	research team	in groups of 25-70 participants.	group	2005 - 2006: 1h session every week for 3-weeks; 6month follow-up.	Y	N	Y	N	N	Y	Y	N	N	Y	Y	N	Y	N	N	Y	N	Y	Y	Y	Y	N	Y	N	N	N	N	N	Y	Y	Y	Y	N	N	Y	N
Chao 2015	The effect of integrated health management model on the health of older adults with diabetes in a randomized controlled trial	Integrated health management model for adults with diabetes.	To improve health of older adults with diabetes.	Diabetes	Metabolic	Intervention group was provided 1-health record establisment; 2-health evaluation; and 3-health management, including diet, exercise, skills training on health self-management, lectures on health and diabetes. Control group received usual care.	specifically-trained community health- service center staff, researchers.	Multidisciplinary team	face to face, telephone. Individually or in groups.	Mixed	Recruitment: January -July 2009; program: at least once per month, over 18 months, and measurements were performed.	Y	N	Y	N	N	Y	Y	Y	N	N	N	N	Y	N	N	Y	N	Y	Y	Y	Y	N	Y	Y	Y	Y	N	Y	Y	N	N	Y	Y	Y	Y	Y
Carter 2011	A patient-centric, provider-assisted diabetes telehealth self-management intervention for urban minorities	Online diabetes self-management intervention for urban African Americans with type 2 diabetes.	To enable medically underserved communities with diabetes to improve health outcomes and assume more responsibility for health.	Diabetes	Metabolic	Material: laptops. Intervention group was provided with online modules: 1- self-management education; 2- health education on nutrition, physical activity etc; and 3- social networking enabling participants exchange of information. Control group: standard care.	telehealth nurse	allied health workers	internet	internet	biweekly 30-minute video conferences	Y	N	N	Y	N	Y	Y	N	N	N	N	N	N	Y	N	Y	N	Y	Y	Y	Y	N	N	N	Y	N	N	Y	Y	N	N	Y	Y	N	Y	Y
Cade 2009	Can peer educators influence healthy eating in people with diabetes? Results of a randomized controlled trial	Expert Patient Program (EPP), adapted for people with Type 2 diabetes.	To assess whether adapted EPP can be used to promote healthy eating to improve glycaemic control.	Diabetes	Metabolic	Following baseline assessment, intervention group learned how to cope with a long-term health problem, self-managing diabetes in terms of food intake, physical activity, blood glucose and blood pressure. Control group: standard care.	senior trainer worked alongside volunteer peer tutors.	peer leaders	face to face, in groups	group	Recruitment: October 2003 - October 2004. EPP: 2-h sessions, once a week, for 7 weeks; follow-up at 6 and 12 months after EPP.	Y	N	Y	N	N	Y	Y	Y	N	N	N	N	Y	N	N	Y	N	Y	Y	Y	Y	N	Y	Y	Y	Y	N	N	Y	N	N	Y	Y	N	Y	N
Al-HajMohd 2016	Improving adherence to medication in adults with diabetes in the United Arab Emirates	Educational program on medication adherence among adults with diabetes.	To improve medication adherence and help prevent chronic complications associated with diabetes.	Diabetes	Metabolic	Materials: slides adopted from the IDF education modules. Procedures: Intervention group received education session about diabetes and medication focusing on importance of adherence, followed by follow-up phone calls. Control group: standard care.	research investigators: assessments; diabetes nurses: education.	Multidisciplinary team	PowerPoint presentation based on slides adopted from IDF. Weekly telephone follow-up.	telephone	study: February - November 2015. 1 educational session: 30 min. Follow-up : 3 months.	Y	N	N	N	N	Y	N	N	N	N	N	Y	N	Y	N	N	N	N	N	Y	Y	N	N	N	N	N	N	N	Y	N	N	Y	N	N	N	N
Aiello 2015	Assessing the Effect of Personalized Diabetes Risk Assessments During Ophthalmologic Visits on Glycemic Control: a Randomized Clinical Trial	Personalized diabetes risk assessments during ophthalmologic visits.	To determine effect on glycemic control.	Diabetes	Metabolic	Intervention patients received at each visit (1)-measurement of HbA1c level, blood pressure, and retinopathy severity; (2) graph showing risk for worsening retinopathy ; (3) risk assessment for renal disease and retinopathy; (4) graph plotting patient‚Äôs previous and current HbA1clevels; (6) education materials. Control group: standard care.	researchers, ophthalmologists.	Multidisciplinary team	Face to face.	Individual	April 2011- January 2013: every 12 weeks:	Y	N	N	N	N	Y	N	N	N	N	N	N	Y	N	N	N	N	N	N	Y	Y	N	N	N	Y	N	N	N	Y	N	N	Y	N	Y	Y	Y
Chow 2015	Effects of pharmacist-led patient education on diabetes-related knowledge and medication adherence: a home-based study	Home-based patient education on diabetes-related knowledge and medication adherence.	To improve understanding of DM and increase adherence to prescribed medications.	Diabetes	Metabolic	Material: information booklet on T2DM, food pyramid chart. Procedure: Intervention patients received education on: 1- proper use of medications, side effects and importance of medication adherence ; 2- T2DM: pathophysiology, complications, meal planning, and lifestyle modifications. Control group: usual care.	pharmacist trained by the senior pharmacist in the clinic.	allied health workers	face to face at home, or by phone.	Mixed	April 2013 - September 2013; each patient: two home visits, average time on each visit: 60 min.	Y	N	N	N	N	Y	N	N	N	N	N	Y	Y	N	N	Y	N	N	Y	Y	Y	N	N	N	Y	Y	N	N	Y	Y	Y	Y	Y	N	Y	N
Kampan 2006	Effects of counseling and implementation of clinical pathway on diabetic patients hospitalized with hypoglycemia	Counseling and implementation of clinical pathway on diabetic patients hospitalized with hypoglycemia.	To reduce length of hospital stay and decrease readmission rates of recurrent hypoglycemia.	Hypoglycemia	Metabolic	Following treatment of hypoglycemia, intervention group was provided education to manage diabetes at home, including recognition of hypo- and hyperglycemic symptoms and nutrition counseling. Control group: usual care	nurse educator.	allied health workers	face to face to each patient and his or her family.	Individual	July -December 2005.	Y	N	N	N	N	Y	Y	Y	N	N	N	N	N	N	Y	Y	Y	Y	Y	Y	Y	Y	N	N	N	N	N	N	N	N	N	Y	Y	Y	Y	N
Cox 2004	Hypoglycemia anticipation, awareness and treatment training (HAATT) reduces occurrence of severe hypoglycemia among adults with type 1 diabetes mellitus	Hypoglycemia Anticipation, Awareness and Treatment Training (HAATT).	To help diabetic patients to manage better, reduce occurrence of mild hypoglycemia, and to avoid severe hypoglycemia (SH).	Hypoglycemia	Metabolic	All participants received material and education to self-monitore blood glucose data. In addition, HAATT participants received structured, psychoeducational program, learning about risk and consequences of SH, insulin kinetics, and how to recognize cues signaling hypoglycemia.	researchers.	research team	groups of 10 patients.	group	7-weekly sessions; for 6 months before and 1 to 6 and 13 to 18 months after, participants recorded occurence of hypoglycemia; 1-month pre- and post-intervention, participants completed daily diaries concerning diabetes management.	Y	N	Y	Y	N	Y	Y	N	N	N	N	N	Y	N	N	Y	Y	Y	N	Y	Y	N	Y	N	Y	N	N	Y	Y	N	N	Y	Y	Y	Y	N
Wadden 2011	A Two-Year Randomized Trial of Obesity Treatment in Primary Care Practice	Lifestyle counseling (LC) in obesity treatment.	To help obese patients achieve long-term, clinically meaningful weight loss.	Obesity	Metabolic	All participants received pedometer, cal.-counting book, the same goals regarding diet and PA, and provided with LC or enhanced LC that included meal replacements or weight-loss medication. Control group: usual education about weight management.	lifestyle coaches.	Allied health workers	individually, face to face or by phone.	Mixed	year 1: quarterly PCP visits combined with monthly 10-15min sessions with lifestyle coaches; year 2: every other month, counseling by phone.	Y	N	N	N	N	Y	Y	N	N	N	N	N	Y	N	N	Y	N	Y	Y	Y	Y	N	Y	N	Y	N	N	Y	Y	N	N	Y	Y	Y	Y	Y
Perri 2008	Extended-care programs for weight management in rural communities: the treatment of obesity in underserved rural settings (TOURS) randomized trial	Treatment of Obesity in Underserved Rural Settings (TOURS).	To examine options for long-term weight management.	Obesity	Metabolic	Following completion of lifestyle treatment, participants randomized to: 1- Telephone Counseling; 2- Face-to-Face Counseling; 3- Education Control, all using the same handouts, addressing barriers to eating and exercise behaviors for sustaining lost weight.	same counselors who led initial lifestyle program.	Allied health workers	telephone or face to face.	Mixed	26 biweekly sessions, 15- to 20-minute each par telephone, 60minute each face to face.	Y	N	N	N	N	Y	N	N	N	N	N	N	Y	N	N	Y	N	Y	Y	Y	Y	N	Y	N	Y	Y	Y	Y	Y	N	N	Y	Y	Y	Y	N
McRobbie 2016	Tackling obesity in areas of high social deprivation: clinical effectiveness and cost-effectiveness of a task-based weight management group programme - a randomised controlled trial and economic evaluation	Task-based weight management group program: [Weight Action Programme (WAP)].	To provide participants with tools to lose weight and maintain a long-term healthy lifestyle.	Obesity	Metabolic	WAP aimed at encouraging and improving self-efficacy, monitoring of exercise levels; self-regulation through use of food diaries, self-monitoring of weight and goal-setting. Control group received best usual care based on NHS ‚ÄòChange4Life‚Äô.	research health psychologists, group facilitators.	Allied health workers	face to face, in groups of 10-20.	Group	8 weekly sessions, followed by 10 monthly maintenance sessions.	Y	N	Y	Y	N	Y	Y	N	Y	N	N	N	Y	N	N	Y	N	N	Y	Y	N	N	Y	Y	Y	Y	Y	Y	Y	N	N	Y	Y	Y	Y	N
Lutes 2008	Small changes in nutrition and physical activity promote weight loss and maintenance: 3-month evidence from the ASPIRE randomized trial	ASPIRE (Aspiring for Lifelong Health) program for weight loss treatments.	To examine efficacy of intervention targeting small but cumulative participant-chosen changes in diet and physical activity(PA).	Obesity	Metabolic	Intervention group was offered either ASPIRE focused on small, cumulative changes in PA and nutrition or standard educationally-based nutrition and PA program, both coupled with resistance and aerobic training. Control group continued life as usual.	Aspire: lifestyle coaches ; Standard: nutritionists. Aerobic and resistance training: personal trainers.	Multidisciplinary	individually.	Individual	didactic behavioral counseling: total 5 h; meetings with nutritionist (Standard group) or lifestyle coach(ASPIRE): 20min, once a week over 16 weeks of study. Each training session 40‚Äì45 min, performed twice per week. Total: 24 h of personal training supervision for each participant.	Y	N	N	N	N	Y	Y	N	Y	N	N	N	N	N	N	Y	N	N	Y	Y	N	N	Y	N	Y	N	N	Y	Y	N	N	Y	N	Y	Y	Y
Blomfield 2014	Impact of self-help weight loss resources with or without online support on the dietary intake of overweight and obese men: the SHED-IT randomised controlled trial	Self-Help, Exercise and Diet using Internet Technology (SHED-IT) intervention for overweight and obese men.	To determine whether SHED-IT participants were able to implement key dietary messages.	obesity	Metabolic	Participants were randomized to intervention groups: 1- "SHED-IT Online" , using website CalorieKing and online food and exercise diary with feedbacks provided; or 2- "SHED-IT Resources" that received DVD, Weight Loss Handbooks, pedometer and lifestyle diary with no feedback; or 3-Wait-list control group.	Website User Guide developed by the research team.	research team	internet	internet	recruitment: July-August 2010. 3-month intervention; feedbacks weekly first month, fortnightly second month and once third month. 6-month follow up.	N	N	N	N	Y	Y	Y	N	N	N	N	N	Y	Y	N	Y	N	N	Y	Y	Y	N	N	N	N	N	N	Y	Y	N	N	Y	N	N	Y	Y
Assun√ß√£o 2010	Randomized, controlled trial promotes physical activity and reduces consumption of sweets and sodium among overweight and obese adults	Promotion of physical activity and reduction of consumption of sweets and sodium among overweight and obese adults.	To help reducing weight and control risk factors of noncommunicable chronic diseases in this population.	obesity	Metabolic	Material: manual with photographs of portion sizes of prescribed foods. Procedures: Intervention group received: (a) dietetic prescription, (b) guidance on choosing and substituting foods, (c) encouragement to consume vegetables, fruit and low-fat foods; and to perform physical activity and f) promotion of follow up visits. Control group: usual care.	2 trained nutritionists.	allied health workers	individually, face to face, telephoning absentees 15 days after missed appointments.	mixed	June 2005 - December 2006	Y	N	N	N	Y	Y	N	N	N	N	N	Y	Y	N	N	N	N	N	Y	N	Y	N	N	N	N	N	N	N	N	N	N	Y	N	N	N	N
Patja 2012	Health coaching by telephony to support self-care in chronic diseases: clinical outcomes from The TERVA randomized controlled trial	Health coaching by telephony to support self-care in chronic diseases.	To assess effect on clinical outcomes.	Chronic disease	Multiple	Both groups received routine care. Intervention provided health coaching, focused on lifestyle changes and reduction of risks.	experienced certified nurses trained 4 weeks in tele-coaching model by Pfizer Health Solutions.	Allied health workers	telephone.	Telephone	participants called monthly, total 10‚Äì11 times, 60 min each call.	Y	N	N	N	N	Y	N	N	N	N	N	N	N	N	N	Y	N	Y	Y	Y	Y	N	Y	Y	Y	Y	Y	Y	Y	N	N	Y	Y	Y	Y	N
Kneipp 2011	Public Health Nursing Case Management for Women Receiving Temporary Assistance for Needy Families: A Randomized Controlled Trial Using Community-Based Participatory Research	Public health nurse (PHN) case management plus Medicaid intervention for women receiving Temporary Assistance for Needy Families (TANF) with chronic health conditions.	To improve health outcomes.	Chronic illnesses	Multiple	Intervention group received case management, health education, assistance in meeting health goals and training to enhance knowledge and skills to use Medicaid coverage. Wait-control group.	PHN with experience working with disadvantaged women.	Allied health workers	face to face, individually.	Individual	min. four 1h meetings; 9-month follow-up.	Y	N	N	N	N	Y	N	N	N	N	N	N	Y	N	N	N	N	N	Y	N	Y	N	Y	N	Y	Y	Y	Y	Y	N	N	Y	N	N	Y	N
Lussier 2016	The impact of a primary care e-communication intervention on the participation of chronic disease patients who had not reached guideline suggested treatment goals	E-communication intervention on chronic disease (CD) patients who had not reached guideline suggested treatment goals.	To evaluate efficacy of two web-based educational approaches on doctor-patient communication.	Chronic illnesses	Multiple	Intervention patients were offered a web-based program to prepare them for their encounter with doctor; delivered alone or combined with an interactive workshop. Control group: usual care.	nurse-facilitated workshop	Allied health workers	e-learning individually, interactive Worshops in groups of 2-3 participants.	Mixed	web-based program required 45‚Äì75 min for completion. 90min workshop allowed patients to discuss and practice skills presented in website.	Y	N	N	N	N	Y	Y	N	N	N	N	N	N	Y	N	N	N	N	N	N	N	N	Y	Y	Y	Y	N	N	Y	N	N	N	Y	Y	N	Y
Lorig 1999	Evidence suggesting that a chronic disease self-management program can improve health status while reducing hospitalization: a randomized trial	Self-management program for chronic disease patients.	To change health behaviors, health status, and health service utilization.	Chronic illnesses	Multiple	Material: book "Living a Healthy Life with Chronic Conditions". Procedure: Intervention patients received self-management education on cognitive symptom management techniques, nutrition, exercise, medications, problem-solving and decision-making. Wait-list control group.	trained,volunteer lay leaders	Peers	in groups of 10-15 participants, including family members.	Group	seven weekly 2.5-hour sessions. Assessments: baseline and at 6-months.	Y	N	Y	N	N	Y	Y	N	Y	N	N	N	Y	N	Y	N	N	N	Y	Y	Y	N	Y	Y	Y	Y	Y	Y	Y	N	N	Y	Y	Y	Y	N
Daly 2005	Trial of a disease management program to reduce hospital readmissions of the chronically critically ill	Disease Management Program (DMP) for chronically critically ill.	To reduce hospital readmission patterns.	Critical illness	Multiple	DMP patients received care coordination, family support, teaching, and monitoring of therapies.	advanced-practice nurse (APN), who consulted geriatrician and pulmonologist as needed.	allied health workers	face to face at hospital discharge or home visits. Telephone (follow-up).	Mixed	DMP: 2 months; APN visited patients within 48 h of hospital discharge and then within the first week.Visits at least weekly for the next 3 weeks and then at least every other week for the last 4 weeks, for a minimum total 8 visits.	Y	N	N	N	N	Y	Y	N	N	N	N	N	Y	N	N	N	N	N	N	Y	Y	Y	N	N	N	Y	Y	Y	Y	N	N	Y	N	N	Y	N
Willard-Grace 2015	Health Coaching by Medical Assistants to Improve Control of Diabetes, Hypertension, and Hyperlipidemia in Low-Income Patients: A Randomized Controlled Trial	Health coaching by medical assistants in patients with Diabetes, Hypertension, and Hyperlipidemia.	To improve control of cardiovascular and metabolic risk factors.	Multiple	Multiple	Health coaching: disease-specific knowledge, monitoring control, medication management and action plans. Control group: usual care.	medical assistants that received 40 hours of health coach training .	Allied health workers	face to face , individually	Individual	over 12 months, in-person visit every 3 month.	Y	N	N	N	N	Y	N	N	N	N	N	N	N	N	N	N	N	N	Y	Y	Y	N	Y	N	Y	N	N	Y	Y	N	N	Y	N	Y	Y	N
Wennehorst 2016	A Comprehensive Lifestyle Intervention to Prevent Type 2 Diabetes and Cardiovascular Diseases: the German CHIP Trial	Champion in Prevention (CHIP) Germany: educational, coaching lifestyle intervention program.	Prevention of type 2diabetes and cardiovascular diseases.	Multiple	Multiple	Nutrition and health educational program, including exercise, social support, coping strategies, and stress management techniques. Control group: usual GP care.	study physician and nutritionist.	Multidisciplinary	in groups.	Group	8-weeks: twice a week, 2.5 h each session. Assessments: baseline, after 8-week intervention, 6 and 12 months after.	Y	N	Y	Y	Y	Y	Y	N	Y	N	Y	Y	Y	Y	N	N	N	N	Y	Y	Y	Y	N	Y	Y	Y	Y	Y	N	N	N	Y	Y	N	Y	Y
Zakrisson 2019	A complex intervention of self-management for patients with COPD or CHF in primary care improved performance and satisfaction with regard to own selected activities; A longitudinal follow-up	Self‚Äêmanagement intervention for patients with chronic obstructive pulmonary disease (COPD) or chronic heart failure (CHF).	To assess feasibility of including patients with COPD and CHF in the same group.	Multiple	Multiple	Intervention group was provided opportunities to discuss experiences leading to behavioral changes, to improve self‚Äê management. Control group: usual care.	physiotherapist and a nurse, introduced to the study in 2‚Äêday course	Allied health workers	in group	Group	1.5h-meetings every other week, total 6 meetings.	Y	N	Y	Y	Y	Y	N	N	N	N	Y	N	N	N	N	N	N	N	Y	Y	Y	N	Y	Y	Y	Y	N	Y	Y	N	N	Y	Y	Y	Y	N
Swerissen 2006	A randomised control trial of a self-management program for people with a chronic illness from Vietnamese, Chinese, Italian and Greek backgrounds	Self-management program (SMP) for people with chronic illness from Vietnamese, Chinese, Italian and Greek backgrounds.	To examine, if SMP can be successfully implemented with culturally and linguistically diverse populations in Australia.	Multiple	Multiple	Intervention group received audiocassette, booklet; and SMP in participants‚Äô first language; amendments were needed to make SMP culturally suitable. Wait-list control group.	bi-lingual peer-leaders who received 20 h of training from two master trainers.	Peers	groups of 10-15 participants.	Group	6x weekly, 2.5 h each. Assessments: baseline and at 6 months follow-up.	Y	N	Y	Y	N	Y	N	N	N	N	Y	N	Y	Y	N	Y	N	N	Y	Y	Y	Y	Y	Y	Y	Y	Y	Y	Y	N	N	Y	Y	Y	Y	Y
Thom 2015	Health coaching by medical assistants improves patients' chronic care experience	Health coaching of patients with poorly controlled chronic disease.	To improve quality of care.	Multiple	Multiple	Intervention patients were provided review of care plan and assisted in making action plans to increase physical activity, improve healthy eating, medication adherence. Controls: usual care.	medical assistent who attended 40h of health coach training over 6 weeks.	Allied health workers	face to face during medical visits, and by phone calls.	Mixed	every 3 months for in-person visits, monthly for additional contacts such as phone calls, over 12 months.	Y	N	N	N	N	Y	Y	N	N	N	N	N	N	N	N	N	N	N	Y	Y	Y	N	Y	Y	Y	Y	N	Y	Y	N	N	Y	Y	Y	Y	N
Scott 2004	Effectiveness of a group outpatient visit model for chronically ill older health maintenance organization members: a 2-year randomized trial of the cooperative health care clinic	Cooperative Health Care Clinic (CHCC) group outpatient model for chronically ill.	To reduce hospitalizations and emergency visits and QoL, self-efficacy, and activities of daily living (ADLs).	Multiple	Multiple	Education component covering chronic pain, nutrition, exercise, home safety; and disease processes such as stroke, hypertension, arthritis, and Alzheimer‚Äôs disease followed by question-answer period and care-giving. Controls: usual care.	primary care physician, nurse. Other providers: physical therapists, pharmacists, occupational therapists as needed.	Multidisciplinary	in groups.	Group	every month for 90 min.	Y	N	Y	N	N	Y	N	N	N	N	Y	N	N	N	Y	N	N	N	Y	Y	Y	N	Y	N	Y	Y	Y	Y	Y	N	N	Y	Y	Y	Y	N
Solomon 1998	Clinical and economic outcomes in the hypertension and COPD arms of a multicenter outcomes study	Pharmaceutical care program in ambulatory patients with hypertension and COPD.	To educate patients about their disease and its management and reinforce need for adherence to therapy.	Multiple	Multiple	Education about hypertension and COPD, treatment and compliance; counseling to address patients' concerns; care through clinic visits and telephone follow-up. Control group: traditional pharmacy care.	clinical pharmacy residents.	Allied health workers	face to face, individually.	Individual	over 6-month period; scheduled visits for patients at enrollment, then at 1-month intervals.	Y	N	N	N	N	Y	Y	N	N	N	N	N	N	N	Y	Y	Y	Y	N	Y	Y	N	N	N	N	N	N	N	N	N	Y	Y	Y	Y	Y	N
Rybarczyk 2001	A classroom mind/body wellness intervention for older adults with chronic illness: comparing immediate and 1-year benefits	Mind/Body Wellness intervention for older adults with chronic illnes.	To decreases sleep dificulties, pain, anxiety, and depression symptoms.	Multiple	Multiple	Material: booklets, tapes. Intervention group: mind/body relationship; relaxation training; cognitive restructuring; behavioral treatment for insomnia, nutrition, and exercise. Wait-list control group.	clinical psychologist, primary care physician, with training and experience in leading mind/body wellness programs.	Multidisciplinary	in groups.	Group	eight 2-hour classes	Y	N	Y	N	N	Y	Y	N	N	N	Y	N	Y	Y	Y	N	N	N	N	Y	Y	N	Y	Y	Y	Y	N	N	Y	N	N	N	Y	N	Y	N
Park 2017	The long-term effects of the health coaching self-management program for nursing-home residents	Self-management program for nursing-home residents (NHR).	To improve self-efficacy and enhance health status and QoL of NHR with chronic conditions.	Multiple	Multiple	Intervention program: group health education on essentials for NHR: problem-solving, physical activity, sleep and medication, coping with stress; individual coaching to help in goal setting and attainment. Control group: usual lifestyle.	health coaches-registered nurses with 2-year clinical experience or more.	Multidisciplinary	face to face, in group or individually .	Mixed	once a week, over 8 weeks. Assessments: baseline, week 9 and week 20.	Y	N	Y	Y	N	Y	N	N	Y	N	N	N	Y	Y	N	Y	N	N	Y	Y	Y	N	Y	Y	Y	Y	Y	Y	Y	N	N	Y	Y	N	Y	N
Park 2014	Effect of a health coaching self-management program for older adults with multimorbidity in nursing homes	Health coaching self-management program for older adults with multimorbidity in nursing homes.	To enhance adherence to self-management and quality of life.	Multiple	Multiple	Intervention: education about patients' diseases and coaching on management strategies. Counseling for goal setting. Control group: regular care.	geriatric nurse specialists, trained by investigator; research team members.	Multidisciplinary	face to face, in groups and individually.	Mixed	twice a week for 8 weeks, 1h each session.	Y	N	Y	Y	N	Y	Y	Y	Y	N	N	N	Y	N	Y	Y	N	Y	Y	Y	Y	Y	Y	Y	Y	Y	Y	Y	Y	N	N	Y	Y	Y	Y	N
Katon 2008	Long-term effects on medical costs of improving depression outcomes in patients with depression and diabetes	Pathways depression program for patients with diabetes and depression.	To improve depression outcomes.	Multiple	Multiple	Intervention patients were provided behavioral activation and problem-solving treatment developed for primary care (PST-PC). Control group: GPs provided antidepressants and/or referral to Mental Health Service.	nurse depression care managers (DCMs).	allied health workers	in person and by phone.	Mixed	every 2 weeks over acute phase (3‚Äì6 months) and once a month thereafter.	Y	N	N	N	N	Y	N	N	N	N	N	N	N	N	Y	N	N	N	N	N	Y	N	Y	N	N	N	N	N	N	N	N	Y	Y	N	N	N
Jerant 2009	Home-based, peer-led chronic illness self-management training: findings from a 1-year randomized controlled trial	Homing in on Health (HIOH), home-based, peer-led chronic illness self-management training.	To improve chronic illness outcomes.	Multiple	Multiple	Intervention group was taught mastery of self-management tasks, with opportunities to practice and receive feedback, to increase illness management self-efficacy. Control group: usual care.	peers, who underwent week-long training	peer leaders	one-on-one in patients‚Äô homes or by telephone.	Mixed	6 weekly sessions, 2h each.	Y	N	N	N	N	Y	Y	N	N	N	N	N	N	N	Y	Y	N	N	Y	Y	Y	N	Y	Y	N	N	N	N	Y	N	N	Y	Y	Y	Y	N
Glaser 2017	The impact of a patient web communication intervention on reaching treatment suggested guidelines for chronic diseases: A randomized controlled trial	Training hypertensive, diabetic and dyslipidemic patients in communication skills using a website.	To improve reaching treatment goals.	Multiple	Multiple	Intervention patients received a self-directed program guiding them through each section of the PACE (Prepare, Ask, Check, Express). Control participants : usual care.	e-learning website, with workshops, nurse facilitated.	allied health workers	internet; 90-minute workshop encouraged patients to share, interact, and role-play.	internet	Recruitment: March-December 2009. e-Learning intervention required 45‚Äì75 min to complete. workshop: 90-minutes.	Y	N	N	N	Y	Y	Y	N	N	Y	N	N	N	Y	N	Y	N	Y	N	Y	Y	N	N	N	Y	Y	Y	Y	Y	N	N	Y	N	N	N	Y
Fernandez-Ruiz 2018	Effectiveness of the I2AO2 interdisciplinary programme led by nurses on metabolic syndrome and cardiovascular risk: a randomized, controlled trial	Interdisciplinary program on metabolic syndrome and cardiovascular risk.	To improve metabolic and cardiovascular health.	Multiple	Multiple	Intervention group was provided multicomponent program: sessions of physical activity (PA); cognitive behavioral therapy (CBT) for weight loss; and clinical and nutritional component. Control group: standard recommendations regarding lifestyle.	physicians, nurses, nutritionists, psychologists, and physical activity professionals.	Multidisciplinary team	in groups.	group	four 40min sessions of PA every week over 12 months, 6min session of CBT on monthly basis (12 sessions in total). 1-year follow-up post-intervention.	Y	N	Y	N	N	Y	Y	N	Y	N	N	N	N	N	N	N	N	N	Y	Y	Y	N	Y	N	Y	N	Y	Y	Y	N	N	Y	N	N	Y	Y
Erickson 2017	A Randomized, Controlled Multisite Study of Behavioral Interventions for Veterans with Mental Illness and Antipsychotic Medication-Associated Obesity	Behavioral weight management "Lifestyle Balance"(LB) for veterans with mental illness .	To address weight gain by behavioral approach.	Multiple	Multiple	Intervention group received "LB", consisting of classes and individual nutritional counseling (NC). Control group received "Usual Care" consisting of weight monitoring and provision of self-help.	trained registered dietitians (RDs).	allied health workers	LB: group classes, multi-modal techniques including colored handouts, written materials, food models. NC: individually	mixed	Recruitment: Sept 2010 - March 2014. Participants met weekly for the first 8 weeks and monthly through month 12. Assessments: baseline and months 2, 6, and 12.	Y	N	Y	N	Y	Y	Y	N	N	Y	N	Y	Y	Y	N	Y	N	N	Y	Y	Y	Y	Y	Y	Y	Y	Y	Y	Y	N	N	Y	Y	N	Y	N
Ell 2017	Promotora assisted depression and self-care management among predominantly Latinos with concurrent chronic illness: safety net care system clinical trial results	A-Helping-Hand (AHH) intervention: depression and self-care management among predominantly Latinos with diabetes and/or heart disease.	To reduce depression symptoms, barriers to care, and activate self-care management.	Multiple	Multiple	Intervention patients were engaged in rapport building, problem formulation, action planning and evaluation (feedback).	bilingual promotoras that received weekly training, following study manual.	allied health workers	face to face, in patients' home.	Individual	6 weekly sessions followed by 3 monthly booster sessions. Assessments repeated at 6 and 12 months.	Y	N	N	N	N	Y	Y	N	N	N	N	N	Y	Y	Y	N	N	N	N	Y	Y	Y	Y	Y	Y	Y	N	Y	N	N	N	Y	N	N	Y	N
Eikelenboom 2016	Effectiveness of personalised support for self-management in primary care: a cluster randomised controlled trial	Personalized self-management support on patient's activation.	To assess effect of the program on patients‚Äô health-related behaviors.	Multiple	Multiple	Based on their Self-Management Screening profile (SeMaS) intervention patients were offered during consultations, several internet-based support programs, educational group meetings, and physical activity groups.	practice nurses, who attended 2h training session.	allied health workers	face to face.	Individual	participants completed a Patient Activation Measure; lifestyle questionnaires at baseline and after 6months.	Y	N	N	N	N	Y	N	Y	N	N	N	N	Y	Y	N	N	N	N	N	Y	Y	N	N	N	Y	Y	N	N	Y	N	N	Y	N	N	N	N
Eakin 2007	Resources for health: a primary-care-based diet and physical activity intervention targeting urban Latinos with multiple chronic conditions	Lifestyle intervention.	To improve health behavior among low-income patients with multiple chronic conditions.	Multiple	Multiple	Intervention patients received education on PA and dietary recommendations along with feedback from their baseline assessment; they chose self-management goal related to PA or healthy eating, identified social resources that could help reach their goal. Control group: usual care.	experienced health educator.	allied health workers	face-to-face visits.	Individual	2 visits (60-90 min), 3 months apart, 3 follow-up phone calls (at 2, 6 and 8 weeks after initial visit).	Y	N	N	N	N	Y	Y	N	N	N	N	Y	Y	N	N	N	N	N	Y	Y	Y	Y	N	N	N	Y	Y	Y	Y	N	N	Y	N	N	Y	N
Dunbar 2014	A pilot test of an integrated self-care intervention for persons with heart failure and concomitant diabetes	Integrated self-care program for persons with heart failure (HF) and diabetes mellitus (DM).	To improve essential components of self-care in this population.	Multiple	Multiple	Material: notebook. Procedures: All patients received usual care. In addition, intervention group received HF-DM education to increase knowledge and skills related to diet, PA, medication taking, and symptom monitoring, focusing on recognition of interaction between self-management strategies for HF and DM.	research nurses trained and retrained periodically to meet criteria reflecting their ability to deliver the protocol equivalently.	allied health workers	face to face individually or telephone	mixed	two 30min sessions prior to discharge; additional follow-up: 15min phone call at 48h after; assessments and reinforcing information and guidance: 2-4 weeks after discharge; conferring of effects: at 30 and 90 days following enrollment.	Y	N	N	N	N	Y	Y	N	N	N	N	Y	Y	N	N	Y	Y	Y	Y	Y	Y	N	Y	Y	N	N	N	N	Y	N	N	Y	Y	Y	Y	N
Fu 2003	Implementation and quantitative evaluation of chronic disease self-management programme in Shanghai, China: randomized controlled trial	Lay-led Chronic Disease Self-Management Program (CDSMP) course.	To improve participants‚Äô health behavior, self-efficacy, and decrease hospitalizations.	Multiple	Multiple	Material: help book. Procedures: Intervention participants received education on exercise, use of cognitive symptom management techniques, nutrition, fatigue and sleep management, medication, and dealing with emotions. Control group received education 6 months later.	trained volunteer lay leaders; they followed CDSMP leaders' manual.	peer leaders	in groups.	group	seven 2‚Äì2.5-h sessions scheduled on consecutive weeks. 6 months follow-up.	Y	N	Y	N	N	Y	Y	Y	Y	N	N	N	Y	N	Y	Y	N	N	Y	Y	Y	N	Y	Y	N	Y	Y	Y	Y	N	N	Y	N	N	Y	Y
Fortin 2016	Integration of chronic disease prevention and management services into primary care: a pragmatic randomized controlled trial (PR1MaC)	Integration of chronic disease prevention and management (CDPM) services into primary care	Targeting multiple chronic conditions and risk factors, reduce health-risk behaviors.	Multiple	Multiple	Intervention patients were provided self-management support, health education and counseling. Self-efficacy, psychological distress and health behaviors were addressed. Control group: standard care.	trained nurses and CDPM professionals recruited and trained by research team.	allied health workers	face to face, individually.	Individual	3-month period maximum; at least 3 individual encounters.	Y	N	N	N	N	Y	Y	Y	N	N	N	Y	Y	N	Y	Y	N	Y	Y	Y	Y	N	Y	Y	Y	N	Y	Y	Y	N	N	Y	Y	Y	Y	Y
Coventry 2015	Integrated primary care for patients with mental and physical multimorbidity: cluster randomised controlled trial of collaborative care for patients with depression comorbid with diabetes or cardiovascular disease	Integrated collaborative care for people with depression comorbid with diabetes or cardiovascular disease.	To reduce depression and improve self management.	Multiple	Multiple	Intervention group received brief low intensity psychological therapy. Link between patients' mood and management of their diabetes and/or heart disease was explored. Control group: usual care.	psychological wellbeing practitioners.	allied health workers	face to face and by phone	Mixed	up to 8 sessions of 30-40 min over 3 months.	Y	N	N	N	N	Y	Y	N	N	N	N	N	Y	N	Y	N	N	N	N	Y	Y	N	Y	Y	Y	N	Y	Y	Y	N	N	N	Y	N	Y	Y
Druss 2017	Randomized trial of an integrated behavioral health home: the Health Outcomes Management and Evaluation (HOME) study	Integrated behavioral health home.	To improve quality of care for patients with serious mental illness and cardio-vascular risk factors.	Multiple	Multiple	Behavioral health home patients were provided education for lifestyle factors (e.g., smoking, diet) and logistical support to ensure that they were able to attend medical appointments. Control group: standard care.	nurse care manager and part-time nurse practitioner	allied health workers	face to face, individually	Individual	weekly, for 12 months.	Y	N	N	N	N	Y	N	N	N	N	N	N	N	N	N	N	N	N	Y	Y	Y	N	Y	N	N	N	N	N	N	N	N	Y	N	N	Y	N
Dejesus 2009	Effects of efforts to intensify management on blood pressure control among patients with type 2 diabetes mellitus and hypertension: a pilot study	Management of hypertension among patients with diabetes.	To improve medical management.	Multiple	Multiple	Material:blood pressure device, pamphlet. Procedures: Both intervention arms re-ceived a class focused on hypertension in diabetes. In addition, one intervention arm was asked to track and record home BP readings to be submitted at the end. Control group: usual care.	diabetes nurse educator using structured format.	allied health workers	in groups	group	6 months follow-up.	Y	N	Y	N	N	Y	Y	N	N	N	N	N	Y	N	N	Y	N	Y	N	N	N	N	N	N	Y	N	N	N	Y	N	N	Y	N	Y	Y	N
Bray 2013	Improved outcomes in diabetes care for rural African Americans	Diabetes care for rural African Americans.	To improve glycemic, blood pressure, and lipid level control in this population.	Multiple	Multiple	All patients received usual care. In addition, intervention patients received point-of-care diabetes care management involving education, self-management behavioral coaching, and medication adjustment.	nurse case manager, pharmacist, and dietitian; all received previous diabetes management quality improvement training .	allied health workers	face to face, individually.	Individual	each patient was seen 4 times, for 30 to 60 minutes, over a 12-month period. Subsequently, every 3 to 6 months for additional 2 year period.	Y	N	N	N	N	Y	N	N	N	N	N	N	N	N	N	Y	N	Y	Y	Y	Y	N	Y	N	N	N	N	Y	Y	N	N	Y	Y	N	Y	N
Aragones 2019	Effectiveness of a collaborative care intervention for managing major depression and chronic musculoskeletal pain in primary care: A cluster-randomised controlled trial	Collaborative care intervention for managing major DepRessiOn and chronic musculoskeletal Pain (DROP).	To assess effectiveness of DROP program in primary care.	multiple	Multiple	Material: manual of DROP. Intervention included optimized management of depression, psychoeducation on pain understanding and relapse plan. Control group: usual care.	physicians ( participated in 90 min informing session), care manager ( psychologist with expertise in management of chronic pain).	Multidisciplinary team	face to face and in groups of max 8 patients; homework after each session, reviewed at the beginning of each following session. Follow-ups by phone.	Mixed	study: June 2015- December 2017; psychoeducational program (first three months): 9 weekly sessions, 2h each; follow-ups: monthly during the first 3 months and then every 3 months up to one year.	Y	N	Y	N	N	Y	Y	N	N	N	N	N	Y	N	Y	N	N	N	N	N	Y	N	Y	Y	Y	N	Y	Y	Y	N	N	Y	Y	N	Y	Y
Allen 2011	Community Outreach and Cardiovascular Health (COACH) Trial A Randomized, Controlled Trial of Nurse Practitioner/Community Health Worker Cardiovascular Disease Risk Reduction in Urban Community Health Centers	Program for cardiovascular disease (CVD) risk reduction.	To help improve lipids, blood pressure, glycated hemoglobin (HbA1c) in patients in urban community health centers.	multiple	Multiple	Material: low-literacy Wellness Guide. Procedures: Both groups received usual care. In addition, intervention group was provided aggressive pharmacologic management, educational and behavioral counseling for lifestyle modification, identification of barriers to adherence and phone follow-ups between visits.	nurse practitioner (NP), community health worker (CHW) teams. NPs were certified nurse practitioners with experience in delivery of PC and CHWs with experience working with underserved minorities. They all completed additional continuing health education and were trained in motivational interviewing.	allied health workers	face to face, telephone.	telephone	recruitment: July 2006 -July 2009. intervention: monthly until the sixth month. 1-year follow-up.	Y	N	N	N	N	Y	N	N	N	N	N	N	N	N	N	N	N	N	Y	Y	Y	Y	Y	Y	Y	Y	N	N	Y	N	N	Y	N	Y	Y	N
Adepu 2011	Influence of post discharge counselling on health outcomes in diabetic and hypertensive patients	Post discharge counselling in diabetic and hypertensive patients.	To assess impact on health outcomes in diabetic and hypertensive patients.	multiple	Multiple	Intervention group was provided education regarding disease, medication, diet, and lifestyle modification at discharge and at each follow‚Äêup. Control group received detailed education only at the final follow‚Äêup visit.	Pharmacists.	allied health workers	Face to face.	Individual	study duration: from July 2009 to Jan 2010. Intervention: over 2 months from the discharge with an interval of 15 days between follow‚Äêups.	Y	N	N	N	N	Y	N	N	N	N	N	N	N	N	N	N	N	N	Y	Y	Y	N	N	N	N	N	N	N	N	N	N	Y	Y	N	Y	N
Adepu 2010	Influence of structured patient education on therapeutic outcomes in diabetes and hypertensive patients	Structured patient education in diabetes and hypertensive patients.	To assess influence on therapeutic outcomes in these patients.	Multiple	Multiple	Procedure: Following baseline assessment, intervention group received education regarding disease, medication, diet, and lifestyle modification. Control group received education at the end of study.	pharmacist.	allied health workers	Face to face.	Individual	during 3 months; interval of 30 days between the follow-ups.	Y	N	N	N	N	Y	Y	N	N	N	N	N	N	N	N	Y	N	Y	Y	Y	N	N	N	N	N	N	N	N	N	N	Y	Y	N	N	Y	N
Basheti 2018	Home medication management review in outpatients with alarming health issues in Jordan: a randomized control trial	Home medication management review (HMMR) in outpatients with alarming health issues.	To assess effect of resolving treatment-related problems (TRPs) on health outcomes of patients.	Multiple	Multiple	Both groups of patients were visited at their homes, HMMR was conducted and TRPs identified. Intervention group was then provided counseling related to TRPs. Control group received usual care; physicians of patients with life-threatening TRPs were contacted immediately.	clinical pharmacist	allied health workers	face to face	Individual	HMMR service was conducted over 3 months, in 2014. Three months following intervention, all patients were assessed for their TRPs, adherence and self-care .	Y	N	N	N	N	Y	N	N	N	N	N	N	N	N	N	N	N	N	N	Y	N	N	N	N	N	N	N	N	N	N	N	Y	Y	N	N	N
Gervais 2018	Evaluation of the satisfaction of chronic low back pain chronic patients treated by neurostimulation benefiting from a therapeutic education program	Therapeutic education in management of low back pain.	To enhance compliance with treatment by transcutaneous electrical neurostimulation (TENS).	Back pain	Musculoskeletal	In addition to the usual practice, intervention group TENS received telephone coaching and consultations with a follow-up notebook to support self-evaluation. Control group: usual care.	trained nurses.	allied health workers	face to face ( initial consultation), and telephone	Mixed	consultations with nurses at 1,3 and 6 months.	Y	N	N	N	N	Y	Y	N	N	N	N	N	Y	N	Y	N	N	Y	N	Y	Y	Y	Y	N	N	Y	Y	Y	Y	N	N	Y	N	N	Y	N
Haas 2005	Chronic disease self-management program for low back pain in the elderly	Chronic Disease Self-Management Program (CDSMP) for chronic low back pain (LBP).	To evaluate effectiveness of CDSMP in LBP of mechanical origin in elderly.	Back pain	Musculoskeletal	Intervention subjects were provided workshops on skills building; goal setting; action plans; and problem-solving. Control group was offered the workshop after 6-month.	trained lay leaders.	peer leaders	in group format.	group	6 weeks; each weekly class was 2.5 hours.	Y	N	Y	Y	N	Y	Y	N	N	N	Y	N	Y	N	Y	N	N	N	Y	Y	Y	Y	Y	Y	Y	Y	Y	Y	Y	N	N	Y	Y	N	Y	N
BodesPardo 2018	Pain Neurophysiology Education and Therapeutic Exercise for Patients With Chronic Low Back Pain: A Single-Blind Randomized Controlled Trial	Pain neurophysiology education (PNE) and therapeutic exercise (TE) for patients with chronic low back pain (CLBP).	To assess effect of PNE plus TE program on these patients.	Back pain	Musculoskeletal	All participants received TE program. Intervention group received in addition leaflets and PNE consisting of explanation with visual presentation followed by discussion.	two experienced physiotherapists; one supervised TE, another provided PNE.	allied health workers	in groups of 4-6 participants.	group	PNE: two 30- to 50-min sessions, 1 month apart.	Y	N	Y	N	N	Y	N	N	Y	N	N	Y	Y	N	Y	N	N	N	N	Y	Y	N	Y	N	Y	N	N	Y	Y	N	N	Y	Y	N	Y	Y
Albaladejo 2010	The efficacy of a short education program and a short physiotherapy program for treating low back pain in primary care: a cluster randomized trial	Education and physiotherapy program for treating low back pain (LBP).	To assess efficacy of the program short enough to be feasible in primary care.	back pain	Musculoskeletal	All patients received usual care and group talk on health education, that focused on nutrition in control, and management for LBP in EDU and EDU+PHYSIO groups. Additionally, EDU+PHYSIO received booklet, group talk on postural hygiene and physiotherapy teaching exercises and relaxation techniques.	Physicians, physical therapists, 2 research assistants who acted as treatment coordinators, lecturer who received 2-hour training from physician specialized in LBP with more than 10 years experience in providing patient health education.	Multidisciplinary team	in groups up to 10.	group	EDU: 15-min group talk; PHYSIO: four 1h group sessions on consecutive days.	Y	N	Y	N	N	Y	N	N	Y	N	N	N	Y	N	Y	N	N	Y	N	Y	Y	N	N	N	N	N	N	N	Y	N	N	Y	Y	N	Y	Y
Linden 2014	Randomized controlled trial on the effectiveness of cognitive behavior group therapy in chronic back pain patients	Cognitive behavior therapy in chronic back pain (CBT-BP) patients.	To test whether CBT is effective in respect to pain tolerance and disability.	Chronic back pain	Musculoskeletal	In addition to multimodal orthopedic rehabilitation, intervention patients received CBT-BP, aiming at stress reduction and problem solving, self monitoring, pain management, and reduction of avoidance behavior. Control group got unspecific occupational therapy instead.	physician with training in CBT.	Doctors	group sessions	Group	All patients were treated for 21 days with multimodal orthopedic rehabilitation; then 6 sessions of CBT-BP, 3 sessions per week, each 90 minutes.	Y	N	Y	N	N	Y	Y	N	N	N	N	N	N	N	Y	N	N	N	N	Y	Y	N	Y	Y	Y	N	Y	Y	Y	N	N	Y	Y	N	Y	Y
Lorig 2002	Can a Back Pain E-mail Discussion Group improve health status and lower health care costs?: a randomized study	E-mail discussion group in the treatment of chronic recurrent back pain.	To improve health status and health care utilization for people with chronic back pain.	Chronic back pain	Musculoskeletal	Material: "Back Pain Helpbook", videotape. Procedure: Intervention patients were provided a closed e-mail discussion group in which all members received all e-mails sent by group members, moderators, and content experts who were answering general questions. Control group: usual care.	physician with expertise in back pain, physical therapist, psychologist and moderators as discussion group leaders.	Multidisciplinary	internet.	internet	online time: 2h per week, during 1 year. Assessments: at baseline and at 1-year.	Y	N	N	N	N	N	N	N	N	N	Y	N	Y	Y	Y	N	N	N	N	N	Y	N	Y	N	Y	Y	N	N	Y	N	N	Y	Y	Y	Y	N
Durmus 2014	How effective is a modified exercise program on its own or with back school in chronic low back pain? A randomized-controlled clinical trial	Modified exercise program in chronic low back pain (CLBP).	To assess effectiveness of specifically adapted program for patients with CLBP.	Chronic back pain	Musculoskeletal	All participants were treated with a specific exercise therapy. In addition, intervention patients received education on functional anatomy of the back, reasons for pain and coping skills.	physiatrist.	doctors	in groups of 10 patients	group	8 sessions within 4 weeks period. Each session: 0.5h didactic and 0.5h practical training. Exercise therapy (both groups): 60 min exercises 3 times a week	Y	N	Y	N	N	Y	Y	Y	Y	N	N	N	Y	N	Y	N	N	N	N	Y	Y	N	N	N	Y	N	Y	Y	N	Y	N	Y	Y	N	Y	Y
Friedrich 2005	Long-term effect of a combined exercise and motivational program on the level of disability of patients with chronic low back pain	Combined exercise and motivational program for patients with chronic and recurrent low back pain (LBP).	To improve long-term adherence with exercises.	Chronic back pain	Musculoskeletal	Intervention patients received extensive counseling and information strategies, reinforcement techniques, ‚Äútreatment contracts‚Äù and diaries to increase their involvement in care. Control group: standard exercise program.	physical therapists, who were given detailed instructions on motivational program.	allied health workers	face to face, individually.	Individual	10 treatment sessions; 2-3 sessions of 25 min per week. Assessments: baseline, on day of the eighth treatment session, 4 months, 12months, and 5 years.	Y	N	N	N	N	Y	Y	N	Y	N	N	N	Y	N	Y	Y	N	N	N	Y	Y	N	Y	N	Y	N	Y	Y	Y	N	N	Y	Y	N	Y	Y
Zhang 2014	The effect of health education in patients with chronic low back pain	Health education in patients with chronic low back pain.	To assess value of health education over and above exercise alone.	Chronic low back pain	Musculoskeletal	Intervention patients received lumbar strengthening exercise program and health education including lecture on active management and postural hygiene. Control group: exercise alone.	physical therapists.	Allied health workers	in groups.	Group	exercises 3 times a week (40 min each session), 1hour education sessions once a week; 12 weeks	Y	Y	Y	Y	Y	Y	N	N	Y	N	Y	N	Y	Y	Y	N	N	N	Y	Y	Y	N	N	N	N	N	N	Y	N	N	N	Y	Y	N	Y	Y
Tavafian 2007	Low back pain education and short term quality of life: a randomized trial	'Back School Program': low back pain education.	To improve QoL in those who suffer from the condition.	Chronic low back pain	Musculoskeletal	'Back School Program': therapy, using health educational method empowering participants through assessment, education and skill development. Control group: usual care.	PhD-level educator, physical therapist, clinical psychologist and rheumatologist.	Multidisciplinary	in groups.	Group	four-day, five-sessions	Y	N	N	N	N	Y	N	N	Y	N	N	N	N	N	Y	N	N	N	N	Y	Y	N	Y	Y	Y	N	N	N	Y	N	Y	Y	Y	Y	Y	N
Sahin 2011	Effectiveness of back school for treatment of pain and functional disability in patients with chronic low back pain: a randomized controlled trial	Back school for patients with chronic low back pain.	To relieve pain and improve functional status in these patients.	Chronic low back pain	Musculoskeletal	All patients: physical treatments, exercise. Intervention group in addition received back school program: anatomy, pain, skills to cope with low back problems.	physiatrist.	Doctors	face to face, in groups of 4-6.	Group	2 sessions a week for 2 weeks. Each session lasted 1h, included both didactic and practical training.	Y	N	Y	N	N	Y	Y	N	Y	N	N	N	N	N	Y	Y	N	N	Y	Y	Y	N	Y	N	Y	Y	N	N	Y	Y	N	Y	Y	N	Y	N
Paolucci 2012	Psychological features and outcomes of the Back School treatment in patients with chronic non-specific low back pain. A randomized controlled study	Back School treatment in patients with chronic non-specific low back pain.	To evaluate relationship between effects of the Back School treatment and psychological features of these patients.	Chronic low back pain	Musculoskeletal	Back school: education about anatomical information related to spine and ergonomic positions, pain concept, psychological aspects, stress management; and structured exercise program. Control group: medical treatment only.	physicians and physiotherapists.	Multidisciplinary	in groups of 4-5 participants.	Group	4 weeks; 10 sessions of 1h each. 3- and 6-month follow-up.	Y	N	Y	N	N	Y	N	Y	Y	N	N	Y	Y	N	Y	N	N	N	N	Y	Y	N	N	Y	N	N	Y	Y	Y	Y	N	Y	Y	Y	Y	N
Morone 2011	Quality of life improved by multidisciplinary back school program in patƒ±ents with chronic non-specific low back pain: a single blind randomized controlled trial	Multidisciplinary Back School program in patƒ±ents wƒ±th chronƒ±c non-specƒ±fƒ±c low back paƒ±n (LBP).	To improve quality of life of these patients.	Chronic low back pain	Musculoskeletal	Intervention group received intensive education (spine and its function, ergonomic positions in daily living, pain concept, stress management), booklets and protocol for active back exercise program. Control group: usual care.	2 physiatrists, 2 physiotherapists and occupational therapist	Multidisciplinary	in groups of 4-5 participants.	Group	4 weeks; 10 sessions, 1h each. Assessments: baseline, at 4 weeks and at 3- and 6-month follow-up.	Y	N	Y	N	N	Y	N	N	Y	N	N	Y	Y	N	Y	N	N	N	Y	Y	Y	N	N	Y	Y	N	N	Y	Y	Y	N	Y	Y	Y	Y	N
Luomajoki 2016	Short-term effect on pain and function of neurophysiological education and sensorimotor retraining compared to usual physiotherapy in patients with chronic or recurrent non-specific low back pain, a pilot randomized controlled trial	Neurophysiological education and sensorimotor retraining in patients with chronic or recurrent non-specific chronic low back pain (NSCLBP).	To assess feasibility of the program and to significantly reduce pain in these patients.	chronic low back pain	Musculoskeletal	Intervention patients received the book "Explain Pain" and Multimodal Treatment (MMT) including neurophysiological education and sensory and motor retraining to regain definite movement control of the trunk . Control group: basic education. All patients had access to web-based home training interface to guide home assignments.	researchers.	Research staff	face to face, individually and in groups.	Mixed	1-2 sessions per week during 8 week program, home assignments to be performed for 30 minutes five days per week.	Y	N	N	N	N	Y	Y	N	N	N	N	Y	Y	Y	Y	N	N	N	N	N	Y	N	N	N	N	N	N	N	N	Y	Y	N	Y	N	Y	Y
Taylor 2016	Novel Three-Day, Community-Based, Nonpharmacological Group Intervention for Chronic Musculoskeletal Pain (COPERS): A Randomised Clinical Trial	Community-Based, Nonpharmacological Intervention for Chronic Musculoskeletal Pain (COPERS).	To assess effectiveness of this novel nonpharmacological pain management directed at increasing patients‚Äô confidence.	Chronic pain	Musculoskeletal	Material: educational DVD. COPERS introduced cognitive behavioral approaches to promote self-efficacy to manage chronic pain and reduce pain-related disability. Controls: usual care, relaxation CD.	professional with experience treating people with chronic musculoskeletal pain (physiotherapist, psychologist, osteopath), lay person living with chronic pain.	Multidisciplinary	in groups.	Group	over 3 alternate days in 1 week, follow-up session at 2 weeks (total 14 h).	Y	N	Y	Y	N	Y	Y	N	N	N	Y	Y	Y	Y	Y	N	N	N	N	N	Y	N	Y	Y	Y	Y	N	Y	Y	N	N	Y	Y	N	Y	N
Mehlsen 2017	The effect of a lay-led, group-based self-management program for patients with chronic pain: a randomized controlled trial of the Danish version of the Chronic Pain Self-Management Programme	Danish version of Chronic Pain Self-Management Program (CPSMP).	To assess the benefits.	Chronic pain	Musculoskeletal	CPSMP: structured lectures and exercises; visualization, relaxation; focus on implementing action plans to manage depression, fatigue, and social isolation; medication use. Control group: usual care.	lay-led intervention; facilitated by workshop leaders, at least 1 with a long-term pain condition, trained by master trainers certified by Stanford Patient Education Center.	Peers	in groups of 8 to 16 participants.	Group	6 2¬Ω-hour weekly workshops. Assessments: baseline, after CPSMP, and at 3-month follow-up.	Y	N	Y	N	N	Y	N	N	Y	N	N	N	N	N	Y	N	N	N	Y	Y	Y	Y	Y	Y	Y	Y	Y	Y	Y	N	N	Y	Y	N	Y	N
McGillion 2008	Randomized controlled trial of a psychoeducation program for the self-management of chronic cardiac pain	Psychoeducation program for self-management of chronic cardiac pain.	To improve physical functioning, general health, anginal pain symptoms, and self-efficacy to manage pain.	Chronic pain	Musculoskeletal	Intervention patients were provided overview of self-management, action plan, symptom monitoring. Wait-list control group received the program once post test mesures were completed.	registered nurse.	Allied health workers	group format (8-15 patients).	Group	2h sessions weekly, over 6 weeks. Assessments: at baseline and 3 months.	Y	N	Y	Y	N	Y	N	N	Y	N	N	N	N	N	Y	Y	N	N	Y	Y	Y	Y	Y	Y	Y	Y	Y	Y	Y	Y	N	Y	Y	Y	Y	N
Mourad 2016	Guided Internet-delivered cognitive behavioural therapy in patients with non-cardiac chest pain: a pilot randomized controlled study	Guided Internet-delivered cognitive behavioural therapy (CBT) in patients with non-cardiac chest pain.	To test feasibility of a short guided Internet-delivered CBT program and assess its effects.	Chronic pain	Musculoskeletal	Intervention patients received exposure to physical activity, starting with a bicycle stress test, psychoeducation, relaxation exercise, and homework assignment. Control group: usual care.	Internet platform offered introductory information about goals and content of the program, names and photos of the study team. Once logged in, patients could access one session each week.	internet	Internet-delivered.	internet	4 weekly sessions.	N	N	N	N	N	N	Y	N	Y	N	N	N	Y	Y	Y	Y	N	N	N	N	N	N	Y	Y	Y	N	N	Y	Y	N	N	N	Y	N	Y	N
LeFort 1998	Randomized controlled trial of a community-based psychoeducation program for the self-management of chronic pain	Chronic Pain Self-Management Program (CPSMP): Psychoeducation program for self-management of chronic pain.	To help patients cope with pain-related psychosocial, work and family problems.	Chronic pain	Musculoskeletal	Material: workbook, relaxation tape, pamphlets. Procedure: CPSMP maximized discussion and group problem solving covering self-help principles, balancing rest/activity, pain management strategies, depression, nutrition, communication skills, medications. Wait-list control group.	researchers.	Research staff	in groups.	Group	12 h over 6 weeks (2h per week).	Y	N	Y	Y	N	Y	N	N	Y	N	N	N	Y	Y	Y	N	N	N	Y	N	Y	N	Y	Y	N	Y	Y	Y	Y	Y	N	Y	Y	N	Y	N
Andersson 2012	Chronic pain in older adults: a controlled pilot trial of a brief cognitive-behavioural group treatment	Cognitive-Behavioural Treatment (CBT) in chronic pain.	To investigate effects of CBT in older persons with chronic pain.	Chronic pain	Musculoskeletal	CBT consisted of: 1) rationale; 2) applied relaxation; 3) goal formulation; 4) exercise, pacing, and planning of activities; 5) sleep management; 6) relapse prevention. Waitlist control group.	M.Sc. psychologists, supervised by the researchers.	allied health workers	group sessions; each session included homework assignment, feedback, and written text materials .	group	6 weekly sessions, 2h each	Y	N	Y	Y	N	Y	Y	N	N	N	N	N	Y	N	Y	Y	N	N	N	N	Y	N	Y	Y	Y	Y	Y	Y	Y	N	N	N	Y	N	Y	N
Andersen 2016	Longer Term Follow-up of the Effects of Tailored Physical Activity or Chronic Pain Self-Management Programme on Return-to-Work: A Randomized Controlled Trial	Tailored Physical Activity (TPA) and Chronic Pain Self-management Program (CPSMP) on return-to-work.	To evaluate efficacy of TPA and CPSMP in sick-listed subjects with pain in the back or upper body.	Chronic pain	Musculoskeletal	All participants received individual health guidance. In addition, intervention groups: 1-TPA received combination of guided aerobic fitness and strength training; and 2- CPSMP received workshops covering techniques to deal with fatigue, exercises, use of medications and communication tools.	TPA: physiotherapists. CPSMP : trained facilitators (non-health professionals) who had chronic pain.	allied health workers	individual health guidance at baseline. TPA and CPSMP programs in groups.	group	study conducted: 2011 -2014. TPA:10 weeks, 3 times 50 min per week. CPSMP: 6 weekly workshop of 2.5h	Y	N	N	N	N	Y	N	N	Y	N	N	N	N	N	Y	N	N	N	N	N	Y	N	Y	N	Y	Y	Y	Y	Y	N	N	Y	Y	N	Y	Y
Jay 2016	Ten weeks of physical-cognitive-mindfulness training reduces fear-avoidance beliefs about work-related activity: randomized controlled trial	Physical-cognitive-mindfulness training (PCMT) for people with chronic musculoskeletal pain.	To examine, if PCMT can reduce fear-avoidance beliefs about work-related activity.	Chronic pain	Musculoskeletal	Intervention group received PCMT with focus on physical exercise, education and counseling on pain and behavior. Control group followed company initiatives to reduce musculoskeletal pain only.	professional trainer, psychologist specialized in stress.	allied health workers	in groups.	group	PCMT: 10 weeks; physical training, CBT and education together in brief 20min sessions 4x a week; mindfulness: 1x a week	Y	N	Y	Y	N	Y	N	N	Y	N	N	N	N	N	Y	N	N	N	N	N	N	N	N	Y	N	N	N	N	N	N	N	Y	N	N	Y	N
Ferrell 1997	A randomized trial of walking versus physical methods for chronic pain management	Chronic pain management for elderly people.	To improve overall pain management and related functional limitations.	Chronic pain	Musculoskeletal	Control group: usual care. Two experimental groups received education about pain, and use of prescribed pain medications. In addition, walking group was provided supervised low intensity fitness walking, while physical methods group got instruction and demonstration of non-drug pain interventions.	nurse educator.	allied health workers	in groups of 4-6 patients; weekly phone calls.	Mixed	6-week supervised program of walking, 4 times a week; 90-minute education session for the physical methods group.	Y	N	N	N	N	Y	Y	N	N	N	N	N	Y	Y	Y	Y	Y	N	Y	N	Y	N	Y	N	Y	Y	N	N	Y	N	Y	Y	Y	N	Y	Y
Haugli 2001	Learning to have less pain - is it possible? A one-year follow-up study of the effects of a personal construct group learning programme on patients with chronic musculoskeletal pain	"Learning to have less pain" program for patients with chronic musculoskeletal pain.	To reduce pain and increase pain-coping abilities .	Chronic pain	Musculoskeletal	Intervention patients participated in learning program emphasizing awareness, relations between bodily symptoms, emotions, mind and life situation, and change of focus from pain and disability to resources and potentials	specially trained counsellors.	peer leaders	groups of 6-10 participants	group	4 h every fortnight from February to October 1997 with a summer break, total 12 meetings.	Y	N	Y	Y	N	Y	Y	N	N	N	Y	N	Y	N	Y	N	N	N	N	N	Y	Y	Y	Y	Y	Y	Y	Y	Y	N	N	Y	Y	N	Y	N
Ersek 2003	Efficacy of a self-management group intervention for elderly persons with chronic pain	Self-management group (SMG) intervention for elderly with chronic pain.	To enhance ability of persons to manage their pain.	Chronic pain	Musculoskeletal	Material: class syllabus, relaxation tape, two hot/cold gel packs. Procedures: SMG focused on working toward individualized pain management goals. Control group received educational booklet only.	doctoral-level health professional experienced in leading groups.	peer leaders	groups of 3 to 8 participants.	group	first 6 sessions weekly, followed by final session 2weeks after session 6. Each session: 90 min.	Y	N	Y	Y	N	Y	Y	Y	N	N	N	Y	Y	Y	Y	N	N	Y	N	Y	Y	N	Y	Y	Y	Y	Y	Y	Y	Y	Y	Y	N	N	Y	N
Dobscha 2009	Collaborative care for chronic pain in primary care: a cluster randomized trial	Collaborative care for chronic pain.	To improve chronic pain‚Äìrelated outcomes, including comorbid depression severity.	Chronic pain	Musculoskeletal	Following baseline assessment, intervention patients received assistance with pain treatment, including education, activation, symptom monitoring, and feedback. Control group: usual care.	full-time psychologist care manager and an internist who spent 1 day weekly on intervention.	allied health workers	face-to-face; by phone or videoconferencing.	telephone	Recruitment: January 2006-January 2007. 4-session workshop within 4 months of enrollment. Telephone contact every 2months over 12-month period.	Y	N	Y	N	N	Y	N	N	N	N	N	N	Y	N	Y	N	Y	N	N	N	Y	N	N	N	Y	N	Y	Y	Y	N	Y	Y	N	N	N	N
Amris 2014	Interdisciplinary rehabilitation of patients with chronic widespread pain: primary endpoint of the randomized, nonblinded, parallel-group IMPROvE trial	Interdisciplinary rehabilitation of patients with chronic widespread pain (CWP).	To examine functional and psychological outcomes.	Chronic widespread pain	Musculoskeletal	Intervention group received multicomponent treatment: 1- education on CWP and fibromyalgia, pain perception, active self-management of pain and stress; 2- physical therapy: supervised training sessions; 3- occupational therapy focused on participants‚Äô pain-related interference with ADL performance. Wait-list control group.	multidisciplinary team: rheumatologist, psychologist, nurse, and occupational and physical therapists.	Multidisciplinary team	face to face, in groups	group	2 weeks; treatment course: 3-5h daily; in total 35 hours; supplementary 3-hour session with Association for Fibromyalgia Patients on legislation counseling; assessment: 6 months from baseline.	Y	N	Y	N	N	Y	Y	N	Y	N	Y	N	N	N	Y	N	N	N	N	Y	Y	Y	Y	N	N	Y	Y	Y	Y	N	N	Y	Y	N	Y	Y
Gathu 2018	Effect of diabetes self-management education on glycaemic control among type 2 diabetic patients at a family medicine clinic in Kenya: a randomised controlled trial	Diabetes self-management education (DSME).	To improve glycemic control.	Diabetes	Musculoskeletal	Material: patient guide to diabetes, graphic material illustrating self-care activities. Procedures: intervention group received structured training with focus on behavior, goal-setting and problem-solving to promote autonomous self-regulation. Control group: routine usual care.	certified diabetes educator	allied health workers	face to face, individually; hotline number to consult diabetic educator at any time.	Individual	April 2015- September 2015; three 1h-sessions every 6 weeks; 1st one within a month from initial consultation.	Y	N	N	N	N	Y	N	Y	N	N	N	Y	Y	N	N	Y	N	Y	Y	Y	Y	N	N	N	Y	N	Y	Y	Y	N	N	Y	Y	Y	Y	N
Saral 2016	The effects of long- and short-term interdisciplinary treatment approaches in women with fibromyalgia: a randomized controlled trial	Interdisciplinary treatment approaches in women with fibromyalgia.	To reduce symptoms and improve health-related QoL and physical functions of these patients.	Fibromyalgia	Musculoskeletal	Long-term treatment Group (LG): extended cognitive behavioral therapy (CBT), exercise training, fibromyalgia related educational programs; Short-term treatment Group (SG): educational, exercise, and CBT programs; Control group: usual care.	PhD psychologist, qualified on clinical psychology and CBT.	Allied health workers	in groups.	Group	LG: 10 weeks CBT(one 3h session per week); exercise training (one full day), educational program (one full day). SG: program over two consecutive days. Assessments: baseline, 6-month after completion of CBT.	Y	N	Y	Y	N	Y	N	N	Y	N	N	N	N	N	Y	N	N	N	Y	Y	Y	N	Y	Y	Y	Y	N	Y	Y	Y	Y	Y	Y	N	Y	Y
PereiraPernambuco 2018	Effects of a health education program on cytokines and cortisol levels in fibromyalgia patients: a randomized controlled trial	Health education program on cytokines and cortisol levels in fibromyalgia (FM) patients.	To induce healthy habits, coping strategies and empowerment and improve health status.	Fibromyalgia	Musculoskeletal	Intervention program focused on mental and physical preparation, understanding of pain, stress, healthy nutrition and treatments. Control group kept on hold, provided program after completion of the research.	health professionals whose formation varied according to discussed topic	Multidisciplinary	face to face meetings.	Individual	11 weeks, once a week with pause of 15 days between 6th, 7th week to allow incorporation of activities to daily routine.	Y	N	Y	Y	N	Y	Y	N	Y	N	Y	N	Y	N	Y	Y	N	N	Y	Y	Y	N	Y	Y	Y	Y	Y	Y	Y	N	Y	Y	Y	Y	Y	N
Gowans 1999	A randomized, controlled trial of exercise and education for individuals with fibromyalgia	Exercise and educational program for patients with fibromyalgia.	To assess benefits and efficacy of the program.	Fibromyalgia	Musculoskeletal	Intervention patients received education on exercise, postural correction, sleep, relaxation, medication, nutrition, and psychosocial coping strategies; and attended exercise classes. Waiting List Controls received the program 6 weeks later.	researchers and study personnel.	research team	in groups.	group	Recruitment: March 1994 - May 1995. 6-week program: 2 exercise classes and 2 multidisciplinary educational sessions per week. Assessments: baseline, at 6 weeks and 12 weeks. 6-months follow-up.	Y	N	Y	N	N	Y	Y	N	Y	N	N	Y	Y	N	Y	N	N	N	Y	Y	Y	N	Y	Y	Y	Y	Y	Y	Y	N	N	Y	Y	N	Y	Y
Giannotti 2014	Medium-/long-term effects of a specific exercise protocol combined with patient education on spine mobility, chronic fatigue, pain, aerobic fitness and level of disability in fibromyalgia	Specific exercise protocol combined with patient education in Fibromyalgia (FM).	To assess beneficial effects on level of disability and overall performance in activities of daily living (ADLs).	Fibromyalgia	Musculoskeletal	Following baseline assessment, intervention group was provided 1-information on FM- symptoms, diagnosis, treatment, physical and mental health; and 2-instructions on specific exercises. Control group: usual care.	physiotherapist.	allied health workers	in groups	group	2days/week (60 min per session), for 10 weeks. Assessments: before, at the end, and after 6 months.	Y	N	N	N	N	Y	Y	N	Y	N	N	N	Y	N	Y	N	N	N	Y	Y	Y	N	N	N	N	N	N	N	N	N	N	Y	N	Y	Y	Y
Drks 2013	Medium-long term effects of a specific exercise protocol combined with patient education on spine mobility, chronic fatigue, pain, aerobic fitness and level of disability in fibromyalgia: a case-control study	Specific exercise protocol combined with patient education in Fibromyalgia.	To assess beneficial effects on function and strain endurance.	Fibromyalgia	Musculoskeletal	Intervention patients received rehabilitation containing 1-education about FM, symptoms, diagnosis, treatment, physical and mental health; and 2- specific exercise program. Control group: usual care.	physiotherapist.	allied health workers	in groups.	group	2days/week (60 min per session) for a 10-week period; assessments at baseline, end, 6 months.	Y	N	N	N	N	Y	Y	N	Y	N	N	N	N	N	Y	N	N	N	Y	Y	Y	N	Y	Y	Y	N	N	Y	Y	N	N	Y	Y	N	Y	N
Castel 2013	Efficacy of a Multidisciplinary Fibromyalgia Treatment Adapted for Women With Low Educational Levels: A Randomized Controlled Trial	Multidisciplinary fibromyalgia (FM) treatment adapted for women with low educational levels.	To determine efficacy in reducing key symptoms of MF.	fibromyalgia	Musculoskeletal	Following assessment, both groups received usual pharmacologic treatment. In addition, intervention group was provided 1- cognitive‚Äì behavioral therapy (CBT), including information about FM, cognitive restructuring skills training, goal setting, and relapse prevention; and 2- physical exercise therapy.	clinical psychologist, physiotherapist, both specifically trained.	allied health workers	in groups (8 patients per group)	group	24 sessions, 2 days per week; 1 hour of CBT and 1 hour of physical exercise. 12-month follow-up.	Y	N	Y	N	N	Y	Y	N	Y	N	N	N	Y	Y	Y	N	N	N	Y	Y	Y	N	Y	Y	Y	Y	N	Y	Y	Y	N	Y	Y	N	Y	Y
Bieber 2008	A shared decision-making communication training program for physicians treating fibromyalgia patients: Effects of a randomized controlled trial	Shared decision-making (SDM) training in Fibromyalgia syndrome (FMS).	To assess whether SDM improves quality of physician‚Äìpatient interaction from patients‚Äô perspective.	Fibromyalgia syndrome	Musculoskeletal	Before they discussed treatment with their physicians, SDM group of patients received computer-based visualized information package on FMS and then consultation with SDM-trained physician. Control group: standard care, information only.	physicians specialized in internal medicine, medical assistants.	Multidisciplinary team	medical assistant introduced patients to the computer-based information program and, if necessary, helped them to use it.	internet	January 2002-January 2003.	N	N	N	N	Y	Y	Y	N	N	N	N	Y	N	Y	N	N	N	N	N	Y	Y	N	N	N	Y	Y	N	N	N	Y	Y	N	N	N	N	Y
Huang 2017	The effects of the empowerment education program in older adults with total hip replacement surgery	Empowerment education (EE) in older adults with total hip replacement (THR) surgery.	To increase self-care competence and self-efficacy and improve quality of life.	Hip replacement	Musculoskeletal	Material: THR brochure. Procedure: EE patients were guided to develop their own self-management program to meet their needs using self-care diaries. Control group: routine care.	researchers and trained geriatric & orthopedic nurse.	researchers and nurse	face to face, individually.	Individual	Recruitment: September 2013 - May 2014. EE: 5x over 12 weeks.	Y	N	N	N	N	Y	Y	Y	N	N	N	Y	Y	N	Y	N	N	Y	Y	Y	Y	Y	Y	Y	Y	Y	Y	Y	Y	N	N	Y	Y	N	Y	N
Hutting 2015	Effect evaluation of a self-management programme for employees with complaints of the arm, neck or shoulder: a randomised controlled trial	Self-management program in employees with chronic non-specific complaints of the arm, neck or shoulder (CANS).	To improve participants‚Äô perceived disability during work.	musculoskeletal disorders	Musculoskeletal	Intervention group participated in self-management sessions complemented by an eHealth module, action plans were made. Control group: usual care.	trainers, researchers.	Researchers	face to face in groups, complemented by eHealth module.	mixed	6 weekly sessions of 2.5 h each; between October 2012 and March 2014 . Assessment: baseline, 3-month, 6-month, and 12-month follow-up.	Y	N	Y	N	Y	Y	Y	N	N	N	N	N	N	Y	Y	N	N	N	Y	Y	Y	N	N	N	Y	N	Y	Y	Y	N	N	Y	Y	N	Y	N
Ab√°solo 2005	A health system program to reduce work disability related to musculoskeletal disorders	Program to reduce work disability related to Musculoskeletal Disorders (MSDs).	To evaluate a population-based clinical program for patients with recent-onset work disability caused by MSDs .	musculoskeletal disorders	Musculoskeletal	Material: booklets. Procedures: Intervention group received instructions on self-management and medication, teaching of ergonomic care and information on optimal levels of physical activity. Control group: standard care.	Rheumatologists	doctors	face to face, telephone	telephone	first level: 2 to 6 weeks. second level (maintenance plus referrals): 4 to 8 weeks.	Y	N	N	N	N	Y	N	N	N	N	N	N	Y	N	Y	N	N	N	N	Y	Y	N	N	N	N	N	N	N	N	N	N	Y	Y	N	N	Y
Karavetian 2013	Nutritional education for the management of osteodystrophy (nemo) in patients on haemodialysis: a randomised controlled trial	Nutritional education for management of osteodystrophy (NEMO) in patients on hemodialysis.	To examine effect of the program.	Osteodystrophy	Musculoskeletal	Material: games and educational materials. Procedure: Intervention participants received either self-management dietary counselling SMDC or educational games. Control group: usual care.	SMDC: research dietitian	allied health workers	face to face, individually.	Individual	two 20-minute sessions each week throughout 8-week study period.	Y	N	N	Y	N	Y	N	N	N	N	N	N	Y	Y	Y	Y	N	N	Y	Y	Y	N	N	N	N	N	N	N	N	N	N	Y	N	Y	Y	Y
Karavetian 2015	Effect of behavioral stage-based nutrition education on management of osteodystrophy among hemodialysis patients, Lebanon	Nutrition education (NE) on management of osteodystrophy among hemodialysis patients.	To improve nutritional management.	Osteodystrophy	Musculoskeletal	Material: recipe book, illustrated booklet. Procedure: Intervention patients were educated either by Dedicated Dietitian (DD) following intensive individualized staged-based NE or by partially dedicated Trained Hospital Dietitian (THD). Control group: usual care.	DD and THD dietitians, trained by study‚Äôs principal investigator on renal dietetics: 8 sessions, 4h each.	allied health workers	face to face, individually	Individual	DD group: twice a week for 15min, over 6months. THD group: at the spare time of dietitian.	Y	N	N	Y	N	Y	Y	N	N	N	N	Y	Y	Y	Y	Y	N	N	Y	Y	N	N	N	N	Y	N	N	N	N	N	N	Y	N	Y	Y	Y
Mellor 2018	Education plus exercise versus corticosteroid injection use versus a wait and see approach on global outcome and pain from gluteal tendinopathy: prospective, single blinded, randomised clinical trial	Program of load management education plus exercise in individuals with gluteal tendinopathy.	To assess its effectiveness on pain and global improvement in these patients.	Tendinopathy	Musculoskeletal	Program: education to reduce load on the tendon during sustained postures and load management; exercises targeting underlying pathology; home exercise program. Control group: either corticosteroid injection or wait and see approach.	registered physiotherapist.	Allied health workers	individually.	Individual	14 sessions over eight weeks (60 mins initial session, 30 mins thereafter). Assessments: baseline, at 8- and 52-weeks.	Y	N	N	N	N	Y	Y	N	Y	N	N	N	N	N	Y	N	N	N	N	N	Y	N	N	N	Y	N	N	N	Y	N	Y	N	Y	N	Y	N
Urstad 2012	The effect of an educational intervention for renal recipients: a randomized controlled trial	Educational intervention for renal recipients.	To increase knowledge, compliance, self-efficacy, and mental QoL.	ESRD	Nephrology	Basic information on three knowledge areas: medication, rejection, and lifestyle; support and motivation. Control group: standard care.	therapy transplant treatment nurse with at least 10-years experience.	Allied health workers	one-to-one sessions.	Individual	5 weekly sessions, 40-60 min each, in 7‚Äì8week-post-transplant period.	Y	N	N	N	N	Y	N	N	N	N	N	N	N	N	Y	N	N	N	Y	Y	Y	Y	Y	Y	N	Y	N	Y	Y	N	N	Y	Y	Y	Y	N
Tsay 2004	Empowerment of patients with end-stage renal disease--a randomized controlled trial	Empowerment of patients with end-stage renal disease (ESRD).	To assist patients in self-management of ESRD.	ESRD	Nephrology	Intervention patients guided to develop skills in goal setting, problem solving, coping, social support and motivation. Control patients: only information package.	master‚Äôs degree holding nephrology clinical nurse specialist (CNS).	Allied health workers	individual sessions.	Individual	3 x week for 4 weeks. Assessments: baseline, 6 weeks after intervention.	Y	N	N	N	N	Y	N	N	N	N	N	N	N	N	N	N	N	N	N	Y	Y	Y	Y	Y	Y	Y	N	Y	Y	N	N	Y	Y	Y	Y	N
Tarverdizade 2018	Effectiveness of Text Messaging and Face to Face Training on Improving Knowledge and Quality of Life of Patients undergoing Hemodialysis: a Randomized Clinical Trial	Education of patients under hemodialysis.	To improve knowledge and quality of life.	ESRD	Nephrology	Intervention groups: 1-text massaging; 2- "face to face" educated about kidney function, diet, medication adherence, exercise and prevention of dialysis side effects. Control group: routine.	nurses, researchers.	Multidisciplinary	face to face or via mobile phone.	Mixed	face-to-face: 10-15min session per week for 4 weeks; text messages: 3 SMSs a day, in line with education goals, over 36 days.	Y	N	N	N	N	Y	N	N	N	N	N	N	N	Y	N	N	N	N	Y	Y	Y	N	N	N	Y	N	N	N	Y	N	N	Y	N	Y	Y	N
Sullivan 2009	Effect of food additives on hyperphosphatemia among patients with end-stage renal disease: a randomized controlled trial	Education of end-stage renal disease (ESRD) patients on food additives.	To improve hyperphosphatemia in this population.	ESRD	Nephrology	Following assessment, intervention patients received leaflets and education on avoiding foods with phosphorus additives. Control group: usual care.	study coordinator.	Research staff	face to face, individually.	Individual	30 min during dialysis treatment 1st month; phone call 2nd month to reinforce instructions. 3 months follow-up.	Y	N	N	N	N	Y	Y	N	N	N	N	Y	Y	N	N	N	N	N	Y	Y	Y	Y	Y	N	Y	N	N	Y	Y	N	N	Y	Y	Y	Y	N
Sullivan 2012	Impact of navigators on completion of steps in the kidney transplant process: a randomized, controlled trial	Navigators intervention for patients with end-stage renal disease (ESRD).	To educate patients and help them achieve access to kidney transplantation.	ESRD	Nephrology	Intervention patients were provided tailored information and assistance in completing transplant process steps. Control group: usual care.	trained study coordinators who were kidney transplant recipients and acted as navigators	Peers	face to face, individually.	Individual	transplant navigators met monthly with each participant during dialysis treatment and served as ongoing source of information.	Y	N	N	N	N	Y	Y	N	N	N	N	N	Y	N	N	N	N	N	N	N	Y	N	N	N	Y	Y	Y	Y	Y	N	N	N	N	Y	Y	Y
Sharp 2005	A cognitive behavioral group approach to enhance adherence to hemodialysis fluid restrictions: a randomized controlled trial	Glasgow University Liquid-Intake Program (GULP): Cognitive behavioral therapy in patients receiving hemodialysis.	To enhance adherence to hemodialysis fluid restriction.	ESRD	Nephrology	GULP: educational, cognitive, and behavioral strategies to effective self-management of fluid consumption. Material: treatment manual, recording sheets, and audiotape for home-based practice. Control: deferred- action.	supervised trainee clinical psychologist	Allied health workers	in group format (3-8 people).	Group	1h sessions once a week for 4 weeks.	Y	N	Y	Y	N	Y	Y	N	N	N	N	N	Y	Y	N	N	N	N	Y	Y	Y	N	Y	N	Y	N	N	N	Y	N	N	Y	N	Y	Y	N
Rizk 2017	Cost-effectiveness of dedicated dietitians for hyperphosphatemia management among hemodialysis patients in Lebanon: results from the Nutrition Education for Management of Osteodystrophy trial	Nutrition education for hyperphosphatemia management among hemodialysis patients.	To assess cost-effectiveness.	ESRD	Nephrology	Intensive nutrition education targeted hyperphosphatemia management, based on transtheoretical model of behavioral change. Control group: usual care.	dedicated dietitians (DD) trained on renal nutrition in hemodialysis units.	Allied health workers	individually, during hemodialysis sessions	Individual	2h per month over 6 months.	Y	N	N	N	N	Y	N	N	N	N	N	N	N	N	N	N	N	N	N	Y	Y	N	N	N	N	N	N	Y	Y	N	N	Y	N	Y	Y	N
Poorgholami 2016	The influence of educational interventions based on the continuous care model on the quality of life of hemodialysis patients	Educational interventions based on continuous care model for hemodialysis patients.	To improve quality of life.	ESRD	Nephrology	Education and group discussions, with emphasis on identifying patients‚Äô and their families‚Äô problems and needs. Subsequently, each patient educated individually: before, during, and after dialysis session. Control group: routine care.	researchers	Research staff	face to face, individually with family.	Individual	3 month; first 3 weeks: implementation of the model; patients and their families were asked to attend 7 sessions, 60 minutes each.	Y	N	Y	Y	N	Y	N	N	N	N	N	N	N	N	N	N	N	N	N	Y	Y	Y	Y	Y	N	Y	N	N	Y	N	N	N	Y	Y	Y	Y
Massey 2016	Early home-based group education to support informed decision-making among patients with end-stage renal disease: a multi-centre randomized controlled trial	Early home-based group education on knowledge and communication about renal replacement therapy (RRT).	To support informed decision-making regarding primary RRT for end-stage renal disease patients.	ESRD	Nephrology	In addition to standard ‚Äòpre-dialysis‚Äô care, intervention patients received education on RRT options, causes and consequences of kidney disease, and treatment modalities: haemo-dialysis, peritoneal dialysis, living donor. Control group: standard care.	social workers (and one dialysis nurse) specialized in nephrology.	Allied health workers	individual session at patient‚Äôs home followed by group session; patients invited members from their social network to attend.	Mixed	weeks 1‚Äì4: Group 1 intervention, Group 2 standard care; weeks 5‚Äì8: conversely.	Y	N	N	N	N	N	N	N	N	N	N	N	Y	N	N	N	N	N	N	N	Y	Y	Y	N	N	Y	Y	Y	N	Y	Y	N	N	Y	N	Y
Lim 2018	Effects of education on low-phosphate diet and phosphate binder intake to control serum phosphate among maintenance hemodialysis patients: A randomized controlled trial	Dietary and phosphate binder education among maintenance hemodialysis patients.	To assess efficacy of education on proper timing of phosphate binder intake and dietary phosphate-to-protein ratio.	ESRD	Nephrology	Intervention patients were provided nutritional education, following a standardized protocol. Control group : usual care.	dietitian and team pharmacist.	Multidisciplinary	face to face , individually.	Individual	July 2015 to October 2015; 30-minute education sessions with leaflets, during hemodialysis sessions. Assessments: baseline and at 1- and 3-months.	Y	N	N	N	N	Y	N	N	N	N	N	N	Y	N	N	N	N	N	N	N	Y	N	N	N	N	N	N	N	Y	N	N	N	N	N	Y	N
Leon 2006	Improving albumin levels among hemodialysis patients: a community-based randomized controlled trial	Nutrition intervention among Hemodialysis patients.	To improve albumin levels in these patients.	ESRD	Nephrology	During dialysis treatment, intervention patients were educated about meaning and importance of good nutritional status. Control group: usual care.	Study coordinators, facility dietitians, social workers and nephrologists .	Multidisciplinary	face to face, individually.	Individual	recruitment: February 2002-September 2003; follow-up for 12 months or until the patient died.	Y	N	N	N	N	Y	N	N	N	N	N	N	N	Y	N	N	N	N	N	N	Y	N	N	N	N	N	N	N	N	N	N	N	N	Y	Y	N
Molaison 2003	Stages of change and fluid intake in dialysis patients	Intervention based on stages of change to decrease ÃÑfluid gain in dialysis patients.	To improve adherence to dietary recommendations in hemodialysis patients.	ESRD	Nephrology	Education aimed at increasing adherence to fluid restrictions, building awareness, providing skills training, and instructing on how to maintain change and prevent relapse. Control group followed usual protocol.	dietitians.	Allied health workers	face to face, individually	Individual	12-week program; weekly sessions lasting 20 min.	Y	N	N	N	N	Y	N	N	N	N	N	N	Y	N	N	Y	N	N	Y	Y	Y	N	N	N	Y	N	N	Y	N	N	N	Y	N	Y	Y	N
Kauric-Klein 2017	Self-Efficacy and Blood Pressure Self-Care Behaviors in Patients on Chronic Hemodialysis	Educative, self-regulation intervention in adults receiving hemodialysis (HD).	To assess effect on BP self-efficacy and BP self-care outcomes.	ESRD	Nephrology	Material: home BP monitors, BP and fluid logs, sodium intake checklists. Procedure: Intervention patients received BP education about causes of hypertension in HD, risk factors and BP control; followed by self-regulation counseling. Control group: standard care.	certified nurse practitioner experienced in caring for nephrology patients on HD.	Allied health workers	individually.	Individual	2 BP education sessions followed by 12 weeks of counseling.	Y	N	N	Y	Y	Y	Y	N	N	N	N	N	Y	N	Y	Y	N	Y	N	Y	Y	N	N	N	Y	N	N	Y	N	N	N	Y	N	Y	Y	Y
Kauric-Klein 2012	Improving blood pressure control in end stage renal disease through a supportive educative nursing intervention	Supportive educative nursing intervention in chronic hemodialysis (HD) population.	To improve blood pressure control in end stage renal disease.	ESRD	Nephrology	Intervention patients were provided BP education; monitoring, goal setting, and reinforcement; and follow-up. Participants monitored BP, sodium, and fluid intake in weekly logs, reviewed to assess if goals were met. Control group: standard care.	researchers.	Researchers	individually.	Individual	2 educational sessions; 12-week monitoring, goal setting, reinforcement; 30-day follow-up.	Y	N	N	Y	N	Y	Y	N	N	N	N	N	N	N	N	Y	N	Y	N	Y	Y	N	N	N	N	N	N	N	N	Y	N	Y	N	Y	Y	Y
Yadegary 2015	The effect of self-management training on health-related quality of life in patients with epilepsy	Self-management training in patients with epilepsy.	To improve QoL of these patients.	Epilepsy	Neurological	Material: epilepsy instructional booklet. Intervention group: education on epilepsy, seizures and training on medication, information, safety, and lifestyle management. Control group: routine care.	researchers.	Research staff	in groups of 5‚Äì6 patients.	Group	four 2-hour sessions in one month	Y	Y	N	N	N	Y	N	N	N	N	Y	Y	Y	Y	Y	N	N	N	N	Y	Y	N	Y	Y	N	N	N	N	Y	Y	N	Y	Y	N	Y	Y
Leenen 2018	Effectiveness of a multicomponent self-management intervention for adults with epilepsy (ZMILE study): A randomized controlled trial	Multicomponent self-management intervention for persons with epilepsy (PWE).	To improve quality of life of these patients.	Epilepsy	Neurological	Intervention PWE were provided education and practicing goal-setting skills by sharing and discussing strategies about self-monitoring using (e-Health) tools, risk-evaluation and management. Control group: care as usual.	nurse practitioners.	Allied health workers	in groups of 3-5 PWE.	Group	5 weekly sessions of 2 h each, followed by 2h booster session after 3 weeks, over a 6-months period.	Y	N	Y	Y	N	Y	N	N	N	N	N	N	N	Y	Y	Y	N	N	N	Y	Y	Y	N	N	N	N	N	N	N	N	N	N	Y	Y	Y	N
Matchar 2008	The headache management trial: a randomized study of coordinated care	Coordinated headache management program (HMP).	To improve outcomes for patients who, despite contact with the healthcare system for headache, had substantial unmet needs.	Headache	Neurological	Intervention patients received educational materials, headache diaries; and 1- class about headache types, triggers, treatment options; 2- diagnosis and treatment; and 3-proactive follow-up. Control patients: usual care.	professional especially trained in headache care (based on US Headache Consortium guidelines). Follow-up by a case manager.	Multidisciplinary	individually or as a group (the class).	Mixed	6 months. Initial visit to the clinic for evaluation; and follow-up visits (in-person or by telephone) at 1, 3, and 6 months.	Y	N	N	N	N	Y	Y	N	N	N	N	N	Y	N	Y	N	N	N	Y	Y	Y	N	Y	Y	Y	N	N	N	Y	Y	Y	Y	N	N	Y	N
Lemstra 2002	Effectiveness of multidisciplinary intervention in the treatment of migraine: a randomized clinical trial	Multidisciplinary intervention in treatment of migraine.	To improve health related outcomes in migraine.	Migraine	Neurological	Following baseline assessment, management plan with each intervention patient was developed to identify medication use, remove potential trigger factors, promote lifestyle changes and importance of full participation. Control group: standard care.	neurologist and physical therapist (intake and discharge), psychologist, exercise therapist, dietitian.	Multidisciplinary	in groups	Group	6-week intervention: 18 group-supervised exercise therapy sessions, 2 group lectures with a psychologist, 1 group lecture with a dietitian, 2 massage therapy sessions.	Y	N	Y	N	N	Y	N	N	Y	N	N	N	N	N	Y	Y	Y	N	Y	Y	Y	N	Y	Y	Y	N	Y	N	Y	Y	Y	Y	Y	N	Y	Y
Merelle 2008	Migraine patients as trainers of their fellow patients in non-pharmacological preventive attack management: short-term effects of a randomized controlled trial	Non-pharmacological preventive attack management for migraine patients .	To reduce attack frequency and increase perceived control over and self-confidence in attack prevention.	Migraine	Neurological	Material: manual, assignments organizer diary, CD-ROM with relaxation exercises. Procedure: Behavioral training (BT) taught identification and modification of triggers, affective, cognitive and behavioral premonitory symptoms; and use of self-regulation skills. Wait-list Control group: usual care.	lay trainers with migraine, who received a structured manual and procedure for BT; and participated in three 3-h workshops led by researcher.	Peers	face to face, in small groups of 2-4 subjects..	Group	seven 2-h sessions spread over 10 weeks.	Y	N	Y	N	N	Y	Y	N	N	N	N	N	Y	Y	Y	N	N	N	N	Y	Y	N	Y	Y	Y	N	N	N	Y	N	Y	Y	Y	N	Y	N
Stuijbergen 2003	A randomized clinical trial of a wellness intervention for women with multiple sclerosis	Wellness intervention program for women with multiple sclerosis (MS).	To improve health behaviors and QOL.	Multiple sclerosis	Neurological	Education and skill-building lifestyle change program and supportive telephone follow-up to monitor goal attainment. Control group: usual care.	clinical nurse specialist experienced with chronic conditions, including MS; dietitian, fitness instructor, counselor.	Multidisciplinary	education in groups; support follow-up by phone.	Mixed	8 weekly sessions, 90min each. phone calls bimonthly.	Y	Y	Y	Y	N	Y	Y	N	Y	N	Y	N	Y	N	Y	N	N	N	Y	Y	Y	N	Y	Y	Y	Y	N	Y	Y	N	N	Y	Y	N	Y	Y
Sanaeinasab 2017	Effect of a transactional model education program on coping effectiveness in women with multiple sclerosis	Transactional model-based education program in women with multiple sclerosis(MS).	To reduce stress levels and increase healthy coping styles.	Multiple sclerosis	Neurological	Intervention group: education in coping skills, problem-focused and emotion-focused coping styles and training in coping strategies: Control group: usual care.	researchers.	Research staff	in groups of 20.	Group	six 1h weekly sessions. Assessments: baseline, 1 month and 3 months after intervention.	Y	N	Y	Y	N	Y	Y	N	N	N	N	N	Y	N	Y	N	N	N	N	Y	Y	N	Y	Y	Y	Y	N	N	Y	N	N	N	Y	N	Y	N
Mathiowetz 2007	One-year follow-up to a randomized controlled trial of an energy conservation course for persons with multiple sclerosis	Energy conservation (EC) course based on theory of psychoeducational group development, for persons with multiple sclerosis.	To assess beneficial effects.	Multiple sclerosis	Neurological	Following screening, intervention group was assisted in integration of EC principles (positive and effective communication, ergonomic principles, setting priorities), into everyday tasks. Delayed Control group: 6-week control period after which they also received EC course.	occupational therapists.	Allied health workers	group discussions, homework activities	Group	6 sessions over 6 weeks. Assessments: baseline, postcourse and at 1 year.	Y	N	Y	Y	N	Y	Y	N	N	N	N	N	N	N	Y	N	N	N	Y	Y	Y	N	Y	Y	Y	Y	Y	Y	Y	N	N	Y	Y	N	Y	N
Louw 2014	Preoperative pain neuroscience education for lumbar radiculopathy: a multicenter randomized controlled trial with 1-year follow-up	Preoperative pain neuroscience education (NE) for lumbar radiculopathy.	To determine if addition of NE to usual preoperative education results in superior outcomes regarding pain, function, surgical experience, and health care utilization postsurgery.	Radiculopathy	Neurological	Material: NE booklet. Procedure: All participants received usual preoperative education. Intervention group received in addition NE, covering physiology, peripheral nerve sensitization, surgical experiences, calming nervous system, recovery after lumbar surgery.	physical therapist.	Allied health workers	face to face, individually with the use of pictures, examples, and drawings.	Individual	1 session of NE (averaged 30 minutes). 1-year follow-up.	Y	N	N	N	N	N	N	N	N	N	N	Y	Y	N	Y	N	N	N	N	N	Y	N	Y	N	N	N	N	N	Y	N	N	N	Y	Y	N	N
Kooijmans 2017	Effectiveness of a Self-Management Intervention to Promote an Active Lifestyle in Persons With Long-Term Spinal Cord Injury: the HABITS Randomized Clinical Trial	Healthy Active Behavioral Intervention (HABITS) in persons with long-term spinal cord injury (SCI).	To promote an active lifestyle.	Spinal cord injury	Neurological	Material: self-help workbook, booklets. Procedure: HABITS participants were helped optimizing intentions toward healthy lifestyle and improving perceived behavioral control. Control group: info only.	trained counselors, experienced in treatment of persons with SCI.	Allied health workers	group meetings and individual counseling.	Mixed	1 home visit, 5 individual and 5 group sessions during 16 weeks.	Y	N	Y	N	N	Y	Y	N	N	N	N	N	Y	N	Y	N	N	N	Y	N	Y	N	Y	Y	Y	Y	Y	N	Y	N	N	Y	Y	N	Y	Y
Wolf 2017	The effect of self-management education following mild stroke: an exploratory randomized controlled trial	Self-management education following mild stroke.	To address chronic symptoms of stroke to regain independence and prevent secondary stroke.	Stroke	Neurological	Following baseline testing, intervention group received Chronic Disease Self-Management Program focusing on medical management, and emotional management. Inactive control group.	licensed occupational therapists, who were certified facilitators	Allied health workers	face to face, in group.	Group	sessions of 2h, once a week, for 6 weeks. 6-months follow-up.	Y	N	N	N	N	Y	Y	N	N	N	N	N	N	N	N	N	N	N	Y	Y	Y	N	Y	Y	Y	Y	N	Y	Y	N	N	Y	N	Y	Y	N
Su 2017	Effects of a health promotion program on medication adherence to antiplatelet therapy among ischemic stroke patients in Hainan Province, China	Health promotion program among ischemic stroke patients.	To improve medication adherence to antiplatelet therapy.	Stroke	Neurological	Developing patients‚Äô awareness to improve their adherence to medications before hospital discharge; progress monitored with guidance on secondary prevention. Control group: usual stroke management.	health coaches: physicians trained in a 1day workshop.	Multidisciplinary	individually, face to face or by phone.	Mixed	3 sessions: 30 min per day. follow-up calls: at 1, 3 and 6 months after hospital discharge.	Y	N	N	N	N	Y	N	N	N	N	N	N	Y	N	N	N	N	N	Y	Y	Y	N	Y	N	Y	N	N	N	Y	N	N	Y	N	Y	Y	N
Sone 2010	Long-term lifestyle intervention lowers the incidence of stroke in Japanese patients with type 2 diabetes: a nationwide multicentre randomised controlled trial (the Japan Diabetes Complications Study)	Japan Diabetes Complications Study (JDCS).	To clarify whether long-term therapeutic intervention affected incidence of vascular complications in patients with diabetes.	Stroke	Neurological	Material: brochures, pedometers, diaries. Education on lifestyle modification: dietary habits, physical activities and adherence to treatment, in addition to usual care. Control group: routine conventional care.	physicians, nurses, dietitians.	Multidisciplinary	individually, face to face or by phone.	Mixed	during each clinic visit, phone counselling at least once every 2 weeks. 8 years follow-up.	Y	N	N	N	N	Y	Y	N	N	N	N	N	Y	N	N	N	N	N	Y	Y	Y	N	Y	N	Y	N	N	Y	Y	N	N	Y	N	Y	Y	N
Marquardt 2017	Mental contrasting with implementation intentions (MCII) improves physical activity and weight loss among stroke survivors over one year	Mental Contrasting with Implementation Intentions (MCII) in stroke survivors.	To improve secondary stroke prevention.	Stroke	Neurological	MCII participants received structured information on health knowledge and were helped to translate their good intentions into respective actions using self regulation strategy. Control group: information only.	information: medical doctors, dieticians, physical therapists, psychologists. MCII: interventionists.	Multidisciplinary	in groups (3- 12 people)	Group	started 2nd week after patients arrived at the hospital, lasted 3weeks; 2 lessons of 1h per week	Y	N	Y	Y	N	Y	N	N	Y	N	N	N	N	N	N	N	N	N	Y	Y	Y	N	Y	Y	Y	Y	Y	Y	Y	N	N	Y	N	Y	Y	N
Kendall 2007	Recovery following stroke: the role of self-management education	Recovery pathways among people with stroke.	To improve capacity to manage functional requirements of daily life following stroke.	Stroke	Neurological	Both groups received post-discharge rehabilitation. In addition, intervention group received CDSM course covering topics pertaining to health and well-being, aimed at assisting individuals to actively manage impact of stroke.	2 trained health professionals, following structured protocol.	Allied health workers	small groups (10‚Äì15 participants).	Group	6-weeks, 2h each week.	Y	N	Y	N	N	Y	Y	N	N	N	N	N	Y	N	Y	Y	N	N	Y	Y	Y	Y	Y	Y	Y	Y	N	Y	Y	N	N	Y	Y	N	Y	N
Edelman 2012	Cognitive behavior therapy for chronic subjective dizziness: a randomized, controlled trial	Cognitive behavior therapy (CBT) for chronic subjective dizziness (CSD).	To evaluate effects of CBT on physical symptoms, illness-related disability, and psychologic distress.	Chonic subjective dizziness	Neurology	Intervention group received psychoeducation about CSD, behavioral experiments, exposure to feared stimuli, and attentional refocusing. Wait-list control group commenced treatment 4 weeks later.	clinical psychologist.	allied health workers	face to face, individually.	Individual	3 weekly sessions.	Y	N	N	N	Y	Y	Y	N	N	N	N	N	Y	N	Y	N	N	N	Y	N	Y	N	Y	Y	Y	N	Y	Y	Y	Y	N	Y	Y	N	Y	N
Beretta 2014	Comprehensive educational plan for patients with epilepsy and comorbidity (EDU-COM): a pragmatic randomised trial	Educational plan for patients with epilepsy and comorbidity (EDU-COM).	To reduce drug-related problems (particularly drug interactions) in these patients.	Epilepsy	Neurology	Intervention patients were provided education about drug-related adverse events (AEs) and drug interaction. They were encouraged to withdraw any potentially interfering or contraindicated drug. Control group: usual care.	physicians.	doctors	face to face, individually.	Individual	consecutive patients received 1-h counselling at admission and after 1 month, as a reminder, 6-month follow-up, from December 2009 to December 2011.	Y	N	N	N	N	Y	N	N	N	N	N	N	N	N	N	N	N	N	N	N	Y	N	N	N	Y	N	Y	N	Y	N	N	Y	Y	N	N	N
Carter 2014	Pragmatic intervention for increasing self-directed exercise behaviour and improving important health outcomes in people with multiple sclerosis: a randomised controlled trial	Exercise program for people with multiple sclerosis (PwMS).	To increase self-directed exercise behaviour and improve health outcomes.	Multiple sclerosis	Neurology	In addition to usual care, intervention group was provided exercise sessions incorporating goal setting, finding social support, and understanding benefits of exercise. Control group: usual care.	exercise physiologist, physiotherapist.	Multidiciplinary	in groups of up to 3 participants.	group	2 supervised plus 1 home session (weeks 1‚Äì6), followed by 1 supervised and 2 home sessions (weeks 7‚Äì12), 1h each session. 9 months of follow-up.	Y	N	Y	N	N	Y	N	N	Y	N	N	N	Y	N	Y	N	N	N	N	Y	Y	Y	N	N	Y	Y	N	Y	Y	N	N	Y	Y	N	Y	Y
Barlow 2009	A randomised controlled trial of lay-led self-management for people with multiple sclerosis	Self-management course for people with multiple sclerosis (MS).	To determine impact of Chronic Disease Self-Management Course (CDSMC) on people with MS.	Multiple sclerosis	Neurology	Following assessment, intervention group was provided overview of self-management principles, exercise, pain and fatigue management, nutrition, relaxation techniques, and communicating with family and health professionals. Waiting-List Control Group.	lay tutors trained in course delivery.	peer leaders	face to face, in groups.	group	CDSMC: 6 weekly sessions, 2h each; 12-months follow-up. Assessments: at 4- and 12-months.	Y	N	Y	Y	Y	Y	N	N	N	Y	Y	N	N	N	N	N	N	N	Y	Y	Y	N	Y	Y	Y	Y	N	Y	Y	N	N	Y	N	N	Y	N
Guo 2009	Group education with personal rehabilitation for idiopathic Parkinson's disease	Education program with personal rehabilitation for Idiopathic Parkinson's Disease (IPD).	To empower people with IPD to deal with the disease and improve HR-QOL.	Parkinson's	Neurology	Intervention patients received lectures on management of IPD: Meal, Moving, Mood. http//www.parkinsonism.cn/, followed by personalized rehabilitation. Control group: usual care.	multidisciplinary team: neurologists, physical and occupational therapists, dietitian psychologist, all with patient teaching experience	Multidisciplinary team	group lectures, individual rehabilitation.	Mixed	Program: December 2007- February 2008. 3 group lectures, 45 min each; rehabilitation: 24 half-hour sessions over 8 weeks.	Y	N	Y	N	N	Y	Y	N	N	N	Y	N	Y	Y	Y	N	N	N	Y	Y	Y	Y	Y	Y	Y	Y	N	N	Y	N	N	Y	Y	N	Y	Y
Flemming 2013	Utility of a post-hospitalization stroke prevention program managed by nurses	Post-hospitalization stroke prevention program.	To reduce individual patient vascular risk factors.	Stroke	Neurology	Prevention group received education about stroke risk factors, symptoms and treatment; and were aided in setting up their risk-factor modification goal plan. Control group: usual care.	nurses trained in cerebrovascular risk-factor identification, motivational interviewing, involved in cerebrovascular practice for >20 years.	allied health workers	individually, face to face and phone calls.	Mixed	with each patient: 1hour during baseline and 1-year assessment visits and 30min during clinical assessments at baseline, 6 weeks, 6months, and 1 year. Additionally, phone calls as needed.	Y	N	N	N	N	Y	Y	N	N	N	N	N	N	N	N	Y	N	N	Y	Y	Y	Y	Y	Y	Y	Y	Y	Y	Y	N	N	Y	Y	Y	Y	N
Faulkner 2015	A randomized controlled trial to assess the psychosocial effects of early exercise engagement in patients diagnosed with transient ischaemic attack and mild, non-disabling stroke	Education and early exercise in patients with transient ischaemic attack (TIA) and mild, non-disabling stroke.	To examine effect on psychosocial health of patients.	Stroke	Neurology	Intervention group received education, focused on vascular risk factors and stroke prevention after TIA; and exercise program incorporating aerobics and resistance training. Control group: standard prevention and information.	health and exercise practitioners.	allied health workers	in groups.	group	8 weeks: twice weekly 90-min exercise and one weekly 30-min education sessions. Assessments: baseline, at 8- and 12-weeks.	Y	N	Y	Y	N	Y	N	N	Y	N	N	N	N	N	N	N	N	N	Y	Y	Y	N	Y	Y	Y	Y	Y	Y	Y	N	N	Y	Y	Y	Y	Y
Boysen 2009	ExStroke Pilot Trial of the effect of repeated instructions to improve physical activity after ischaemic stroke: a multinational randomised controlled clinical trial	ExStroke Pilot Trial : repeated instructions on physical activity (PA) after ischaemic stroke.	To increase long term PA.	Stroke	Neurology	All participants received standard treatment. In addition, for intervention group consequences of stroke were evaluated and detailed training program provided. At the follow-up visits, each patient received readjustment of PA plan and instruction to increase effort to exercise more.	physiotherapist	allied health workers	face to face, individually	Individual	enrolment : August 2003 - October 2005; first session: 30-60 min; follow-up visits (20-30min): every 3 months during the first year, and thereafter every 6 months until the end.	Y	N	N	N	N	Y	Y	N	Y	N	N	N	N	N	N	N	N	N	Y	N	Y	N	N	N	N	N	N	Y	Y	N	N	N	N	N	Y	N
Chaiyawat 2012	Randomized controlled trial of home rehabilitation for patients with ischemic stroke: impact upon disability and elderly depression	Home rehabilitation for patients with ischemic stroke.	To improve functional outcomes and reduce incidence of depression.	Stroke	Neurology	Intervention group received physical therapy along with educational support, counselling and audiovisual materials of rehabilitation procedures for passive, active and resistance exercise, and activities of daily livings (ADL). Control group: usual care.	trained physical therapist	allied health workers	face to face, home-based.	Individual	6-month, once a month. Each home programme lasted 1 h. 2 years follow-up.	Y	N	N	N	N	Y	Y	N	N	N	N	N	Y	Y	Y	N	N	N	N	Y	Y	Y	Y	N	N	Y	N	Y	Y	N	N	Y	Y	N	Y	N
Liu, 2018	Effects of transitional care on functional exercise: compliance and health status of stroke patients	Transitional care in stroke patients.	To examine effectiveness on the functional exercise compliance and health status of Chinese stroke patients.	Stroke	Neurology	Transitional care: discharge assessment, personalized transitional care plan and health education followed by individual guidance. Control group: routine instructions at discharge.	multidisciplinary team: physicians, rehabilitation therapists, nurses; Head nurse of the Neurology ward with professional knowledge and skills in stroke care was the team leader.	Multidisciplinary team	face to face, telephone follow-up	telephone	Between June and December 2015. Intervention: one month of transitional care, followed by one month of individual guidance by phone.	Y	N	N	N	N	Y	Y	N	Y	N	N	N	Y	N	N	N	N	N	N	Y	Y	Y	Y	N	N	Y	N	Y	Y	N	N	Y	N	Y	Y	Y
Smith 2003	Clinical trial of interactive and videotaped educational interventions reduce infection, reactive depression, and rehospitalizations for sepsis in patients on home parenteral nutrition	Interactive Educational Videotaped Interventions (IEVI) in patients receiving long-term home parenteral nutrition (HPN).	To prevent HPN complications of catheter-related bloodstream infection (CR-BSI), reactive depression and to increase patients‚Äô frequency of problem-solving with professionals.	Nutrition	Nutrition	Material: videotapes with accompanying pamphlets for each educational intervention, diary, self-monitoring check-list. IEVI: infection and depression prevention. Control groups: placebo interventions or standard care.	trained research nurses.	Allied health workers	face to face, individually	Individual	patients instructed to write in diaries 3 times weekly for 12 weeks. Assessments: baseline, at 6 months after intervention.	Y	N	N	N	N	Y	Y	N	N	N	N	N	Y	Y	N	N	N	Y	N	Y	Y	Y	Y	Y	Y	Y	N	N	Y	N	N	Y	N	Y	Y	Y
Bao 2019	Intensive patient's care program reduces anxiety and depression as well as improves overall survival in de novo acute myelocytic leukemia patients who underwent chemotherapy: a randomized, controlled study	Intensive patient‚Äôs care program (IPCP) in de novo acute myelocytic leukemia (AML) patients receiving chemotherapy.	To investigate effect of IPCP on anxiety, depression and survival profiles in this population.	Acute myelocytic leukemia	oncology	Material: manual. Procedures: In addition to usual care, intervention patients received health education on AML, prevention of bleeding and infection, diet, and mental care; psychological guidance, telephone counseling. Control group: usual care only. .	IPCP: trained nurses; usual care: general nurses and primary care physicians.	Multidisciplinary team	face to face or by phone (counselling).	mixed	2014 - 2016. IPCP: over 12 months; once a week, 60 min each session, in the first 3 months, following by psychological guidance at the hospital or home (after discharge), biweekly for 6 months, followed by telephone counseling of 25-30 min biweekly for 3 months. Assessments: at baseline, at 12months.	Y	N	N	N	N	Y	N	N	N	N	N	N	Y	N	Y	N	N	N	Y	Y	Y	N	Y	N	N	N	N	N	Y	Y	N	Y	Y	N	Y	N
Stanton 2005	Outcomes from the moving beyond cancer psychoeducational, randomized, controlled trial with breast cancer patients	Moving Beyond Cancer (MBC): psychoeducational interventions for breast cancer survivors (BCSs) in re-entry phase.	To facilitate transition to recovery.	Breast cancer	Oncology	1- VID (video) group: BCSs describe their experience and active coping skills they used. 2- EDU group: brief counseling to review cancer-related concerns and associated goals, and develop action plans. 3- Control group: standard print material.	trained cancer educators	Allied health workers	EDU: face to face, individually.	Individual	VID: 23-minute film. EDU: one in-person session of 80min and one phone session of 30min, 2 weeks later.	Y	Y	N	N	N	Y	N	N	N	N	Y	N	Y	Y	Y	N	N	N	N	Y	Y	N	Y	Y	Y	Y	N	Y	Y	N	N	Y	Y	Y	Y	N
Bredal 2014	Effects of a psychoeducational versus a support group intervention in patients with early-stage breast cancer: results of a randomized controlled trial	Psychoeducational Group(PEG) intervention in patients with early-stage breast cancer.	To improve emotional distress and coping.	Breast cancer	Oncology	Material: booklets and brochures. Procedures: PEG intervention consisted of : 1- education on breast cancer, surgery, and adverse effects of treatment; 2- stress management ; 3- enhancement of problem-solving skills, and 4- psychological support. Control group: support group routine care.	nurse specialists	Allied health workers	in groups of 4-10 patients.	Group	recruitment: August 2006 - February 2009; PEG: five weekly 2-hour sessions, provided 1 to 8 weeks after surgery.	Y	N	Y	Y	Y	Y	Y	N	N	N	Y	N	Y	Y	Y	N	N	N	N	Y	Y	N	Y	Y	Y	N	Y	Y	Y	Y	N	N	Y	N	Y	Y
Schjolberg 2014	Effects of an educational intervention for managing fatigue in women with early stage breast cancer	Educational intervention in women with early stage breast cancer.	To reduce levels of fatigue in this population.	Breast cancer	Oncology	Education about fatigue related to cancer treatment, importance of physical exercise, connection between fatigue and other symptoms. Control group: standard care.	researchers educated in cancer nursing and experienced in education.	Allied health workers	face to face in groups of 7-10 participants.	Group	three 2-h sessions once a week.	Y	Y	Y	Y	N	Y	Y	N	N	N	Y	N	Y	Y	Y	N	N	N	N	N	Y	N	Y	Y	Y	Y	N	Y	Y	N	N	N	Y	N	Y	N
Sandgren 2007	Long-term telephone therapy outcomes for breast cancer patients	Telephone therapy for breast cancer patients.	To improve quality of life and mood.	Breast cancer	Oncology	Intervention group: understanding breast cancer and treatment, managing post-surgical changes, treatment side effects and fatigue, healthy lifestyle. Control group: standard care.	certified oncology nurses.	Allied health workers	by telephone	Telephone	six, 30-min individual phone sessions. Assessments: baseline, 6-month and 13-month follow-ups.	Y	N	N	N	N	Y	N	N	N	N	N	N	N	N	Y	N	N	N	Y	Y	Y	N	Y	Y	Y	Y	N	Y	Y	N	N	Y	Y	N	Y	N
Smith 2019	Reimagine: a randomized controlled trial of an online, symptom self-management curriculum among breast cancer survivors	Reimagine: online symptom self-management among breast cancer survivors.	To teach coping skills on depression and fatigue.	Breast cancer	Oncology	Solution-focused thinking about stressors and cognitive reframing; mind-body exercises such as guided imagery and meditation. Control group: usual care.	online group meeting ( Adobe Connect synchronous session) led by masters-prepared and certified Pillar Guide	Online	internet; web-based videos and exercises available to access at any time (asynchronous).	internet	18-week period.	Y	N	N	N	Y	N	Y	N	N	N	N	N	N	Y	Y	N	N	N	N	Y	Y	N	Y	Y	Y	N	N	N	Y	N	N	Y	Y	N	N	N
Pinto 2005	Home-based physical activity intervention for breast cancer patients	Home-based physical activity (PA) intervention for early-stage breast cancer patients.	To increase PA and improve fitness and psychological well-being in this population.	Breast cancer	Oncology	Intervention: PA counseling, exercise tipsheets, feedback letter summarizing progress for each patient. Control group: placebo contact.	research staff.	Research staff	PA counseling delivered via telephone.	Telephone	12 weeks; weekly calls. Feedback letters at weeks 2, 4, 8, 12. Assessments: baseline, after 12weeks, and at follow-ups at 6 and 9 months after baseline.	Y	N	N	Y	N	Y	Y	N	Y	N	N	N	Y	N	Y	Y	N	Y	Y	N	Y	N	Y	Y	Y	Y	N	Y	Y	N	N	N	Y	N	Y	N
Rust 2015	Medication adherence skills training for African-American breast cancer survivors: the effects on health literacy, medication adherence, and self-efficacy	Medication Adherence Skills Training (MST) for Breast Cancer Survivors (BCS).	To assess effect on health literacy, medication adherence, or self-efficacy.	Breast cancer	Oncology	MST: workshop on medication usage, communication skills with health professionals, how to overcome barriers to medication adherence. Control group: usual care.	licensed pharmacist, masters level social worker.	Multidisciplinary	in group	Group	2-hour workshop	Y	N	N	N	N	N	Y	N	N	N	N	N	Y	N	N	N	N	N	N	Y	Y	N	N	N	Y	Y	N	Y	Y	N	N	Y	N	N	Y	N
Rowland 2009	Addressing intimacy and partner communication after breast cancer: a randomized controlled group intervention	Psycho-educational group intervention for breast cancer survivors (BCS).	To improve BCS‚Äôs sexual well-being.	Breast cancer	Oncology	Intervention group received educational material, homework assignments and support by providing information, improving communication skills and reducing anxiety in intimate situations. Controls: pamphlet.	researchers.	Research staff	in groups.	Group	6 weekly 2-h group meetings.	Y	N	Y	Y	Y	Y	Y	N	N	N	N	N	Y	N	Y	N	N	N	N	N	Y	N	Y	Y	Y	Y	Y	Y	Y	N	N	N	Y	N	N	N
Miyashita 2005	A randomized intervention study for breast cancer survivors in Japan: effects of short-term support group focused on possible breast cancer recurrence	Support group educational intervention focused on recurrence of breast cancer.	To assess effectiveness of support group on mental health of breast cancer survivors.	Breast cancer	Oncology	Intervention: education about how to manage recurrence of breast cancer; discussions with peers - emotional support. Control group: usual care.	investigator, 2 breast cancer survivors.	Peers	in groups of 6-10 patients.	Group	once a week for 90 to 120 minutes, over 4 weeks.	Y	N	Y	N	N	Y	N	N	N	N	Y	N	N	N	N	N	N	N	N	N	Y	N	Y	Y	Y	Y	N	N	Y	N	N	N	Y	N	Y	N
Ganz 2000	Managing menopausal symptoms in breast cancer survivors: Results of a randomized controlled trial	Comprehensive menopausal assessment (CMA) program for menopausal symptom management in breast cancer survivors.	To improve quality of live (QOL) of these women.	Breast cancer	oncology	CMA program focused on education, counseling and specific pharmacologic and behavioral interventions for hot flashes, vaginal dryness, and stress urinary incontinence. Control group: usual care.	nurse practitioner with master‚Äôs degree in family care, subspecialty women‚Äôs health, trained by study physician over 6months in menopause and breast cancer.	Multidisciplinary team	individually, face to face or telephone.	mixed	4 months. CMA initial assessment visit: 45- 90min. Follow-up: phone call 2 weeks after; at 2 and at 4 months evaluation of response to the individualized plan.	Y	N	N	N	N	Y	Y	Y	N	N	N	N	Y	N	Y	Y	Y	N	Y	N	Y	N	N	N	N	N	N	N	Y	N	Y	Y	N	N	N	N
Helgeson 2001	Long-term effects of educational and peer discussion group interventions on adjustment to breast cancer	Educational and peer discussion group interventions on adjustment to breast cancer.	To enhance control over illness experience and provide emotional support to patients.	Breast cancer	oncology	Diagnosed women were randomized to either: 1-standardized education (SE) group; or 2- peer discussion (PD) group; or 3- SE+PD; or 4- control group.	SE: experts; PD: facilitators with master's level, oncology social worker and nurse	allied health workerss	in groups	group	8 weekly meetings, 45-60 min each. 3-year follow-up.	Y	N	Y	N	N	Y	N	N	N	N	Y	N	N	N	Y	N	N	N	Y	N	Y	N	Y	Y	Y	Y	N	N	Y	N	N	N	Y	N	Y	Y
Fukui 2000	A psychosocial group intervention for Japanese women with primary breast carcinoma	Psychosocial intervention among patients with breast carcinoma.	To reduce psychologic distress and enhance coping.	Breast cancer	oncology	Intervention group received health education, coping skills training, stress management, and psychologic support. Wait -list control received intervention 6-month later.	psychiatrist and clinical psychologist.	Multidisciplinary team	groups of 6-10 patients	group	1.5 h weekly for 6 weeks. 6 months of follow-up. Assessments: baseline, at 6 weeks, at 6 months.	Y	N	Y	Y	Y	Y	Y	N	N	N	N	Y	Y	Y	Y	N	N	N	Y	Y	Y	N	Y	Y	Y	Y	Y	Y	Y	N	N	Y	Y	N	Y	N
Budin 2008	Breast cancer: Education, counseling, and adjustment among patients and partners: A randomized clinical trial	Education, counseling, and adjustment among patients with breast cancer and their partners.	To enhance emotional, physical, and social adjustments in this population.	Breast cancer	oncology	Patient-partner dyads were randomized to: 1- control group: standard disease management; 2- standard psychoeducation (SE) consisting of phase-specific videos ; 3- phone counseling (TC) providing health information, skill development, and psychosocial support ; or 4- (SE + TC).	nurse interventionists trained and supervised by a coinvestigator to follow intervention protocol.	allied health workers	face to face or by telephone	Mixed	SE: 4 videos ( viewed separately to control effect of one partner on the other). TC: 4 sessions for each patient and partner.	Y	N	N	N	N	Y	N	N	N	N	N	N	N	Y	Y	N	N	N	N	N	Y	N	Y	Y	Y	Y	N	Y	Y	N	N	Y	Y	N	Y	Y
Boesen 2011	Psychosocial group intervention for patients with primary breast cancer: A randomised trial	Psychosocial intervention for patients with primary breast cancer.	To improve psychological distress of these patients.	Breast cancer	oncology	Intervention group was provided: 1- education about treatment, nutrition, stress management, problem-solving and information about social rights; and 2- psychotherapy.	medical breast cancer specialists, nurses specialised in breast cancer with more than 15 years‚Äô experience in oncology nursing, dietician, psychologist and a social worker..	Multidisciplinary team	in group format.	group	education: 2 weekly 6-h sessions; psycho-therapy: 8 weekly 2-h sessions.	Y	N	Y	N	N	Y	Y	N	N	N	Y	N	N	N	Y	N	N	N	Y	Y	Y	N	Y	Y	Y	Y	N	Y	Y	N	Y	Y	Y	Y	Y	Y
Bloom 2008	Addressing the needs of young breast cancer survivors at the 5 year milestone: can a short-term, low intensity intervention produce change?	Socio-educational intervention for 5-year breast cancer survivors .	To assist survivors in improving knowledge related to breast cancer, diet and physical activity and communication skills.	Breast cancer	oncology	Intervention group participated in workshops on informational needs, exercise and nutrition, communication skills, and emotional support. Control group attended 1-day educational workshop following the post-intervention assessment.	investigator, medical oncologist, gynecologist, pharmacist, exercise physiologist, nutritionist.	Multidisciplinary team	face to face.	Individual	three 1-day workshops at monthly intervals.	Y	N	Y	N	N	Y	N	N	N	N	N	N	N	N	N	N	N	N	Y	Y	Y	N	Y	Y	Y	Y	N	Y	Y	N	N	Y	Y	N	Y	N
Atema 2018	Efficacy of Internet-based cognitive behavioral therapy for treatment-induced menopausal symptoms in breast cancer survivors: results of a randomized controlled trial	Internet-based cognitive behavioral therapy (iCBT) for treatment-induced menopausal symptoms in breast cancer survivors.	To evaluate effect of iCBT on perceived impact of hotflushes and night sweats (HF/NS), sleep quality, psychological distress, and health-related quality of life.	Breast cancer	oncology	Material: written texts and video clips. Procedures: participants were randomly assigned to guided or self-managed iCBT including self-reflection, psycho-education and assignments, focused on menopausal symptoms; or waiting list control. Participants had access to a diary application to register their HF/NS. Waiting list control group.	trained medical social workers and psychologists with access to online entries of women.	allied health workers	Internet-based sessions; guided group received telephone interview before the start of online program and weekly written feedback.	mixed	recruitment :September 2015 -March 2017. iCBT program: 6-weeks; time per week to complete a module: 1 hour, with additional 30 min per day for assignments. Weekly reminders to promote use of iCBT. Online follow-up assessments: at 10 weeks and 24 weeks postrandomization.	N	Y	N	N	N	Y	Y	N	N	N	Y	N	Y	Y	Y	N	N	N	N	N	Y	N	Y	Y	Y	N	N	Y	Y	N	N	N	Y	N	N	Y
Ashkan 2000	A psychosocial group intervention for japanese women with primary breast carcinoma: a randomized controlled trial	Structured psychosocial intervention among Japanese women with breast cancer.	To reduce psychologic distress and enhance coping in this population.	Breast cancer	oncology	Material: audiotapes, reading material. Procedures: Intervention group received: 1- health education (medical and psychologic informations on breast carcinoma; 2- coping skills training; 3- stress management; and 4- psychosocial support. Wait-list control group was offered the same intervention after collection of 6-month data.	two therapists, who were a psychiatrist and clinical psychologist; within-group support was provided by patients themselves.	Multidisciplinary team	groups of 6-10 patients.	group	recruitmentment: August 1996 - February 1998. Intervention: 1.5 hours weekly for 6 weeks. Assessements for psychologic distress and coping: at baseline, at 6 weeks, and at 6 months.	Y	N	Y	N	Y	Y	Y	N	N	N	N	Y	Y	Y	Y	N	N	N	N	N	Y	N	Y	Y	Y	Y	N	Y	Y	Y	N	N	Y	N	N	N
Andersen 2013	Effect of mindfulness-based stress reduction on sleep quality: results of a randomized trial among Danish breast cancer patients	Mindfulness-based stress reduction (MBSR) in breast cancer patients .	To improve sleep quality of these patients.	Breast cancer	oncology	Material: MBSR manual, CDs- meditation guides. Procedures: Both groups received standard care for breast cancer patients. Intervention group received in addition psycho-education on stress responses, mindfulness meditation and gentle yoga; silent retreat after week 7.	clinical psychologists who were trained mindfulness instructors.	allied health workers	face to face, in groups of 10-30 women.	group	8 weekly 2h sessions; 5h retreat after week 7; daily home practice for 45 min; 6- and 12-months ‚Äô follow-up.	Y	N	N	N	N	Y	Y	N	N	N	N	N	Y	Y	Y	Y	N	N	N	Y	Y	N	Y	Y	Y	Y	Y	Y	Y	N	N	N	Y	N	N	Y
Al-Sulaiman 2018	Exploring the effectiveness of crisis counseling and psychoeducation in relation to improving mental well-being, quality of life and treatment compliance of breast cancer patients in Qatar	Crisis counseling and psychoeducation in breast cancer patients.	To enhance breast cancer patients‚Äô psychological well-being, QoL and treatment compliance.	Breast cancer	oncology	Procedures: following assessment, all patients received standard care for breast cancer treatment. In addition, 1- crisis counseling group received program, focused on alleviating symptoms and helping to restore patient‚Äôs ability to function. 2- psychoeducation group received health education, stress management and behavioral training, coping and problem-solving guidance and psychological suppo…	psychologists, medical oncologists, cancer care educators, clinical pharmacists and dieticians, nurses trained in medical oncology.	allied health workers	in-person	Individual	recruitement: December 2012 - January 2015. crisis counseling and psychoeducation: six 60-90minute sessions provided over 12 weeks, 1 session every 2 weeks that matched hospital visit.	Y	N	N	N	N	Y	N	N	N	N	N	N	N	N	Y	Y	N	N	N	N	Y	N	Y	Y	Y	Y	N	Y	Y	N	N	Y	Y	N	Y	Y
Yun 2013	Efficacy of a training program for long-term disease- free cancer survivors as health partners: a randomized controlled trial in Korea	Health Partner Program (HPP).	To determine if long-term cancer survivors can benefit from HPP to become health coaches.	Cancer	Oncology	Selected cancer survivors randomized to either HPP or waiting-list control. HPP consisted of training in health self-management, health coaching and leadership.	researchers, oncologists.	Doctors	group discussions.	Group	8 weeks	Y	N	Y	Y	Y	Y	N	N	N	N	Y	N	N	N	N	N	N	N	N	N	N	N	Y	Y	Y	Y	N	Y	N	N	N	Y	N	N	Y	Y
TrevinoLara 2012	Evaluation of a randomized clinical trial of a psychoeducational intervention on long-term quality of life, negative affect, progression and survival in head and neck cancer patients	Psychoeducational intervention in head and neck cancer patients.	To assess effect on depression, anxiety and distress.	Cancer	Oncology	Education on relaxation techniques, smoking cessation and relapse prevention, cognitive coping strategies for future events and possible recurrence. Control group: brief information about cancer.	doctoral level therapist.	Allied health workers	face to face, individually.	Individual	seven 45min sessions; once a day, starting on day 3 following surgery.	Y	N	N	N	N	Y	Y	N	N	N	N	N	N	Y	Y	N	N	N	Y	Y	Y	N	Y	Y	Y	N	N	Y	Y	N	N	Y	Y	Y	Y	N
Scherz 2017	Case management to increase quality of life after cancer treatment: a randomized controlled trial	Case management after cancer treatment.	To increase quality of life in early cancer survivors.	Cancer	Oncology	Following needs and goals assessment, intervention patients were resource-oriented by self-empowering counselling, and helped generate action plan. Control group: standard care.	nurses specializing in oncology, skilled in discussing patients‚Äô problems with empathy.	Allied health workers	individually, face to face or by telephone.	Mixed	12 months; first 3 months, at least three times; following months, telephone follow-ups according to needs.	Y	N	N	N	N	Y	N	N	N	N	N	N	N	N	Y	N	N	N	N	N	Y	N	Y	Y	Y	Y	N	N	Y	N	N	N	Y	N	Y	N
Ross 2015	Distress after a psychosocial cancer rehabilitation course. Main effects and effect modification in a randomised trial at 12 months of follow-up	Rehabilitation course for treatment of distress in cancer patients.	To assess effectiveness of this program.	Cancer	Oncology	Psychosocial empowerment program, combining lectures, discussions and patient group work; central part: sharing experiences with peers. Control group: usual care.	health professionals.	Allied health workers	in group.	Group	6-day retreat; 12 months of follow-up.	Y	N	Y	Y	N	Y	Y	N	N	N	Y	N	N	N	Y	N	N	N	Y	Y	Y	N	Y	Y	Y	Y	Y	Y	Y	N	N	N	Y	N	Y	N
Oldenmenger 2011	A combined pain consultation and pain education program decreases average and current pain and decreases interference in daily life by pain in oncology outpatients: a randomized controlled trial	Combined pain consultation (PC) and pain education program (PEP) in oncology outpatients.	To decrease pain intensity and daily interference.	Cancer	Oncology	Both groups: standard care. Intervention group supplemented with PC combined with PEP: Enhancing patients‚Äô knowledge about pain and pain treatment and stimulating patients‚Äô help-seeking behavior.	specialized nurse trained in palliative care.	Allied health workers	individually face to face and by telephone.	Mixed	8 weeks; 1 session at the clinic 1st week; weekly phone call. Assessments: 2, 4, and 8 weeks after randomization.	Y	N	N	N	N	Y	N	N	N	N	N	N	Y	N	Y	Y	N	N	N	N	Y	N	Y	N	Y	Y	N	N	Y	N	N	Y	Y	N	Y	N
McDougall 2001	Memory improvement program for elderly cancer survivors	Memory improvement program for elderly cancer survivors.	To test effectiveness of Cognitive Behavioral Model of Everyday Memory (CBMEM).	Cancer	Oncology	CBMEM emphasizes health promotion. Skill building incorporated through modeling techniques, observing performance, handling mental challenges, and becoming realistic and less fearful about cognitive aging. Wait-list control group.	researchers.	Research staff	face to face, in groups.	Group	participants received Memory Book 4 weeks before classes. CBMEM: 8 sessions, 4-weeks	Y	N	Y	N	Y	Y	Y	N	N	N	N	N	Y	N	Y	N	N	N	N	N	Y	N	Y	Y	Y	Y	N	N	Y	N	N	N	N	Y	Y	N
Ibfelt 2011	No change in health behavior, BMI or self-rated health after a psychosocial cancer rehabilitation: Results of a randomized trial	Psychosocial cancer rehabilitation.	To enable patients to attain and maintain optimal physical, psychological and social functioning.	Cancer	Oncology	Intervention patients received multi-focus psychosocial empowerment program on issues related to treatment and life with cancer. Control group: usual care with standard follow-up.	researchers.	Researchers	groups of 20 patients.	group	6 days retreats. Assessment: baseline and at 1 and 6 month follow-ups.	Y	N	Y	Y	N	Y	Y	N	N	N	Y	N	Y	N	Y	N	N	N	N	Y	Y	Y	Y	Y	Y	Y	Y	Y	Y	N	Y	Y	Y	N	Y	N
Fawzy 1990	A Structured Psychiatric Intervention for Cancer-Patients .1. Changes over Time in Methods of Coping and Affective Disturbance	Structured psychiatric intervention for cancer patients.	To evaluate effects on psychological distress and coping methods in postsurgical patients with malignant melanoma.	Cancer	oncology	Intervention group received health education regarding cancer prevention; enhancement of problem-solving skills; stress management; and psychological support. Control group: standard care.	researchers.	research team	groups of 7-10 patients	group	1,5hour weekly for 6 weeks. Assessments: baseline, at 6weeks and 6months.	Y	N	Y	N	Y	Y	N	N	N	N	Y	Y	Y	N	Y	N	N	N	Y	Y	Y	N	Y	Y	Y	Y	Y	Y	Y	N	N	Y	N	Y	Y	N
deWit 2001	From hospital to home care: a randomized controlled trial of a Pain Education Programme for cancer patients with chronic pain	Pain Education Program (PEP) for cancer patients with chronic pain.	To improve pain management.	Cancer	oncology	Material: pain brochure and diary. Procedures: In addition to usual care, intervention group received education about pain, treatment and side-effects, non-adherence, and use of non-pharmacological pain treatment. Control group: usual care.	nurses, trained as pain counsellors.	allied health workers	face to face; instruction provided in the hospital, was audiotaped so it could be listened to at home. Telephone calls.	mixed	started in the hospital; phone calls at 3 and 7 days post-discharge. Assessments: at baseline, at 2, 4, and 8 weeks post-discharge.	Y	N	N	N	N	Y	N	N	N	N	N	N	Y	Y	Y	N	Y	N	N	Y	Y	N	Y	N	Y	N	Y	N	Y	N	Y	Y	N	N	N	N
Bourmaud 2017	Cancer-related fatigue management: evaluation of a patient education program with a large-scale randomised controlled trial, the PEPs fatigue study	Patients education program fatigue (PEPs fatigue).	To assess efficacy of the program in reducing cancer-related fatigue (CRF).	Cancer	oncology	Intervention group received PEPs fatigue, covering: 1- disease and fatigue representations; 2- educational diagnosis and therapeutic contract; 3- fatigue management skills acquisition; 4- assessment and skills reinforcement. Control group: usual care.	educational nurses, educationalists, health care educators, sociologists and methodologists. They all received a 2-day training.	allied health workers	in groups of max 10 patients.	group	enrollment: 2007 -2009. program:6 weeks, five 2-h group sessions; first four sessions had 1-week intervals, last session 2 weeks later; follow-up: 7 weeks.	Y	N	Y	N	N	Y	Y	N	N	N	N	N	Y	N	Y	N	N	N	N	N	Y	N	Y	Y	Y	Y	N	Y	Y	N	N	N	Y	N	Y	N
Bakitas 2009	Effects of a Palliative Care Intervention on Clinical Outcomes in Patients With Advanced Cancer The Project ENABLE II Randomized Controlled Trial	Project ENABLE ( Educate, Nurture, Advise, Before Life Ends) - palliative care for patients with advanced cancer.	To determine effect of palliative care on QoL, symptom intensity, mood, and resource utilization in this population.	Cancer	oncology	Material: education manual ‚Äú For People Living with Cancer‚Äù. Procedures: Intervention group was provided structured education and problem-solving sessions to encourage patients' activation, self-management, and empowerment. Control group: usual care.	2 advanced practice nurses (APN) with palliative care specialty training, provided by study psychologist; training took 20 hours.	allied health workers	face to face sessions, telephone follow up.	mixed	enrollment: November 2003- May 2007. Intervention: 4 initial sessions 30-40 min each and then monthly telephone follow up.	Y	N	N	N	N	Y	N	N	N	N	N	N	Y	N	Y	N	N	N	N	Y	Y	Y	Y	N	N	N	N	N	Y	N	N	Y	Y	N	N	N
Kekale 2016	Impact of tailored patient education on adherence of patients with chronic myeloid leukaemia to tyrosine kinase inhibitors: a randomized multicentre intervention study	Patient education on adherence to tyrosine kinase inhibitor among patients with chronic myeloid leukemia.	To improve medication adherence.	Chronic myeloid leukemia	Oncology	Material: information booklet, interactive technologies (video, website and text messaging). Procedure: Intervention patients received education about disease, treatment, medication and side-effects; and psychosocial support. Control group: standard treatment.	trained haematology nurse	Allied health workers	face to face, internet	internet	Enrolment: June 2012-August 2014; main training: 1h; educational material placed on website (www.kmlhoito.fi); daily text messages to remember time to take medication.	Y	N	N	N	N	Y	Y	N	N	N	N	N	Y	Y	N	N	N	N	N	Y	Y	N	N	N	Y	N	N	N	Y	Y	Y	N	N	Y	N	Y
Ravasco 2012	Individualized nutrition intervention is of major benefit to colorectal cancer patients: long-term follow-up of a randomized controlled trial of nutritional therapy	Individualized nutrition intervention for colorectal cancer patients.	To improve long-term prognosis in colorectal cancer.	Colorectal cancer	Oncology	Nutritional counseling aimed to educate patients how to modify their nutritional intake, and simultaneously to modulate radiotherapy toxicity by reducing foods that would worsen symptoms. Controls: no counseling.	research staff.	Research staff	face to face, individually.	Individual	6 weekly sessions	Y	N	N	N	N	Y	N	N	N	N	N	N	N	N	Y	N	N	N	Y	Y	Y	N	Y	N	Y	N	N	Y	Y	N	N	Y	Y	N	Y	N
Gritz 1993	Predictors of long-term smoking cessation in head and neck cancer patients	Smoking cessation intervention for head and neck cancer patients.	To improve prognosis of these patients.	Head n neck cancer	oncology	Intervention patients received advice to stop smoking, including joint signature of quit-smoking contract, tailored written materials, and booster advice sessions. Control group: usual care advice.	surgeons, dentists, introduced to study design and procedures at 2-h training session.	doctors	individually.	individual	initial advice session, 6 booster sessions, integrated into first six monthly medical visits posttreatment.	Y	N	N	N	Y	Y	Y	N	N	N	N	Y	Y	N	Y	N	N	N	Y	Y	Y	N	Y	Y	Y	N	Y	Y	Y	N	N	Y	N	Y	Y	N
Wangnum 2013	Impact of the multidisciplinary education program in self-care on fatigue in lung cancer patients receiving chemotherapy	Multidisciplinary education program in self-care in patients with lung cancer receiving chemotherapy.	To decrease fatigue in these patients.	Lung cancer	Oncology	Following patients‚Äô problems/requirements identification, education in different fields to decrease risk of fatigue during chemotherapy, was provided. Control group: standard care in cancer unit.	physical therapist, nutritionist, psychological nurse, cancer unit nurse	Multidisciplinary	face to face, individually.	Individual	4 meetings, up to 90 min. over 9 weeks.	Y	N	N	N	N	Y	Y	N	Y	N	N	N	N	N	Y	Y	N	N	Y	Y	Y	N	Y	Y	N	N	N	N	Y	N	N	N	Y	Y	Y	Y
Boesen 2005	Psychoeducational intervention for patients with cutaneous malignant melanoma: a replication study	Psychoeducational group intervention for patients with cutaneous malignant melanoma.	To evaluate effects of the program on psychological distress and coping capacity of patients.	Malignant melanoma	oncology	Intervention group received psychoeducation, consisting of health education, enhancement of problem-solving skills, stress management, and psychological support. Control group: usual care.	physicians, nurses psychologist.	Multidisciplinary team	groups of 8-10 patients.	group	6 weekly sessions of 2h each, provided between 3weeks and 4 months after surgery.	Y	N	Y	N	N	Y	Y	N	N	N	Y	N	Y	Y	N	N	N	N	Y	Y	Y	N	Y	Y	Y	Y	N	Y	Y	N	N	Y	N	Y	Y	Y
Giesler 2005	Improving the quality of life of patients with prostate carcinoma - A randomized trial testing the efficacy of a nurse-driven intervention	Computer-assisted intervention for patients with prostate carcinoma.	To improve quality of life (QoL) of these patients.	Prostate carcinoma	oncology	After conclusion of treatment, intervention dyads' QoL problems were identified, using computer program. For each problem, evidence-based strategies had been developed previously. Plan of care was developed and implemented, process facilitated and documented by the program.	nurse intervenor	allied health workers	twice in person and 4 times by phone.	Mixed	once each month for 6 months. Assessments: prior to randomization and 4, 7 and 12 months posttreatment.	Y	N	N	N	N	Y	N	N	N	N	Y	N	Y	Y	Y	N	N	N	N	Y	Y	Y	Y	Y	Y	Y	Y	Y	Y	N	N	Y	Y	N	Y	N
Brody 2005	Self-management of age-related macular degeneration at the 6-month follow-up - A randomized controlled trial	Self-management of Age-related Macular Degeneration (AMD).	To reduce distress and disability, improve self-efficacy, and prevent depression.	Age-related Macular Degeneration (AMD)	Opthamology	Participants were randomized to one of following conditions: 1-self-management (SM) program, consisting of cognitive and behavioral elements; 2- tape-recorded serie of health lectures , or 3-waiting list.	clinical psychologist and trained research assistants.	Multidisciplinary team	SM: groups of 8-10	group	SM program: 6-weeks, 12h total; tape-recorded education: series of 12 hours of health lectures.	Y	N	Y	N	Y	Y	Y	N	Y	N	N	N	Y	Y	Y	N	N	N	N	Y	Y	N	Y	Y	Y	N	N	Y	Y	N	N	Y	N	N	Y	Y
Asimapokoulo, 2015	The effects of providing periodontal disease risk information on psychological outcomes - a randomized controlled trial	Risk assessment communication intervention in adults with chronic periodontitis.	To help patients improve adherence to periodontal disease instructions.	chronic periodontitis	Oral	Material: Pre-consultation questionnaires; PreViser Risk Calculator (www.previser.com) Procedures: 1- All patients underwent psychosocial and clinical assessment 2- Both groups received routine periodontal treatment. In addition, intervention group received individualized periodontal risk information.	The researchers .	research team	Face to face.	Individual	September 2012 -July 2013. Intervention participants spent 5‚Äì10 min going through individualized calculation of their periodontal disease risk.	Y	N	N	N	N	Y	N	N	N	N	N	N	N	N	N	N	N	N	N	Y	Y	N	N	N	N	N	N	Y	Y	N	N	Y	N	Y	Y	N
Zhang 2018	Application of health quotient to enhance chronic periodontitis treatments	Health quotient (HQ) training in patients with chronic periodontitis.	To improve guidance for patients in oral health maintenance and their compliance.	Periodontitis	Oral	Both groups: standard periodontal treatments. In addition, intervention group received HQ training, information on systemic diseases and chronic periodontitis, and importance of early nursing and compliance.	nurses trained to deliver oral health instructions, calibrated for HQ scoring.	Allied health workers	face to face, individually.	Individual	2‚Äì4 sessions of periodontal scaling, follow-up 15min phone interview. 3- and 6-month posttreatment follow-up appointments.	Y	N	N	N	N	Y	Y	N	N	N	N	N	N	N	Y	N	N	Y	N	Y	Y	N	N	N	N	N	N	N	N	Y	N	Y	Y	Y	Y	N
Little 1997	Effective group behavioral intervention for older periodontal patients	Behavioral intervention for older periodontal patients.	To help patients improve their self-care skills and achieve high levels of adherence to effective self-care regimen.	Periodontitis	Oral	Intervention patients were provided skill training, self-monitoring, weekly feedback about bleeding points and support focused on long-term habit change. Control group: standard care.	researchers; group meetings: trained peer leaders.	Multidisciplinary	face to face individually or in small groups for behavioral change.	Mixed	5 weekly, 90min sessions, 4 month follow-up.	Y	N	N	N	N	Y	Y	Y	N	N	N	N	N	N	N	N	N	Y	N	Y	Y	N	N	N	Y	N	N	N	Y	N	N	Y	N	N	Y	Y
Giro 2016	Mandibular kinesiographic pattern of women with chronic TMD after management with educational and self-care therapies: a double-blind, randomized clinical trial	Education associated with self-care therapies in women with chronic temporomandibular disorders (TMDs).	To influence mandibular movement pattern.	temporomandibular disorders (TMDs)	Oral	All instructions to intervention patients were transmitted by video recording, and addressed TMD, structures involved, causes, prognosis and self care related to mandibular muscles. Control group: standard care.	researchers.	research team	researcher monitored video sessions and was clarifying questions. To evaluate participants‚Äô adherence to treatment, telephone interviews were conducted.	mixed	60-day follow-up. Assessments: baseline , at 30 and 60 days.	Y	Y	Y	N	Y	Y	Y	Y	N	N	N	Y	Y	Y	Y	N	N	Y	Y	Y	Y	N	Y	N	N	N	N	Y	Y	Y	N	Y	Y	N	Y	N
Dworkin 2002	A randomized clinical trial using research diagnostic criteria for temporomandibular disorders-axis II to target clinic cases for a tailored self-care TMD treatment program	Self-care Temporomandibular Disorders (TMD) treatment program.	To improve patients' ability to cope.	temporomandibular disorders (TMDs)	Oral	Material: patient‚Äôs guide. Procedures: intervention group was provided education about TMD; guided reading with structured feedback; relaxation and stress management training; self-monitoring of signs and symptoms; and ‚ÄúPersonal TMD Self-Care Plan". Control group: usual treatment.	dental hygienists, that were provided 8h training by study authors.	allied health workers	individual sessions and phone calls.	mixed	1st session: 75 min; 2nd session: 50-60min 2wks later; 10min call in between; 3rd session: 50-60min 1month after the 2nd; call 2wks after 2nd session.	Y	N	N	N	N	Y	Y	Y	N	N	N	N	Y	N	Y	N	N	N	Y	Y	Y	N	Y	Y	Y	N	Y	Y	Y	Y	N	Y	Y	N	N	Y
Meng 2011	Intermediate and long-term effects of a standardized back school for inpatient orthopedic rehabilitation on illness knowledge and self-management behaviors: a randomized controlled trial	New back school for inpatient orthopedic rehabilitation.	To improve illness knowledge and self-management behaviors.	Orthopedics	Orthopedics	Program covered knowledge about back pain with regard to physical, psychological and social aspects. Spine-related exercises and techniques to promote physical activity. Control group: usual care (traditional back school program).	physiotherapist (5 sessions), orthopedist (1 session), psychologist (1session).	Multidisciplinary	in small groups of a closed format (15 participants or less).	Group	7 sessions of 55 min. Assessments: at admission, discharge, and 6 and 12 months follow-up.	Y	N	Y	Y	N	Y	Y	Y	N	N	N	N	N	N	Y	N	N	Y	N	Y	Y	N	Y	Y	Y	N	N	Y	Y	Y	N	Y	Y	N	Y	N
Jonsson 2009	The effectiveness of an individually tailored oral health educational programme on oral hygiene behaviour in patients with periodontal disease: a blinded randomized-controlled clinical trial (one-year follow-up)	Oral health educational program for patients with periodontal disease.	To improve oral hygiene behavior.	Periodontal disease	Periodontology	Intervention patients were provided analysis of their oral hygiene habits, motivation for using oral-cleaning aids, and strategies for high-risk situations. Control group: standard treatment.	experienced dental hygienist, with training including three 8h sessions of MI techniques and use of cognitive behavioral strategies.	allied health workers	face to face, individually.	Individual	Recruitment: March 2006‚ÄìMarch 2007; number of sessions depended on individual needs: 4-6 sessions.	Y	N	N	Y	N	Y	Y	N	N	N	N	N	N	N	Y	Y	N	Y	N	Y	Y	N	Y	N	N	N	N	Y	N	Y	Y	Y	N	N	N	N
Eshiet 2018	Pharmaceutical Care Intervention Improves Adherence to Antiepileptic Medication	Pharmaceutical care intervention on patients‚Äô adherence.	To improve adherence to antiepileptic drugs in patients with epilepsy.	Antiepileptic medication	Pharmacology	Intervention group received education on epilepsy and its management with emphasis on adherence to antiepileptic therapy. Control group: usual care.	clinical pharmacist	allied health workers	face to face, individually.	Individual	over 6months period; during patients' clinic appointments and follow up meetings fortnightly. Assessments: baseline, at 3, 6 months.	Y	N	N	N	N	Y	N	N	N	N	N	N	Y	N	N	N	N	N	N	Y	Y	N	Y	N	N	Y	N	Y	Y	Y	Y	Y	N	N	N	N
Clifford 2006	Patient-centred advice is effective in improving adherence to medicines	Patient-centred advice by pharmacist.	To improve adherence to medicines.	Medication adherence	Pharmacology	Intervention patients received information, advice or reassurance in response to their expressed needs, after starting new medicine for a chronic condition.	pharmacists, trained in non-adherence, phone communication skills, and medicine-related problems.	allied health workers	telephone calls.	telephone	1 call, 4 weeks follow-up.	Y	N	N	N	N	Y	N	N	N	N	N	N	N	N	N	N	N	N	N	Y	N	N	N	N	Y	N	N	N	N	N	N	Y	N	N	N	N
Vicens 2016	Efficacy of two interventions on the discontinuation of benzodiazepines in long-term users: 36-month follow-up of a cluster randomised trial in primary care	Interventions for discontinuation of benzodiazepines (BZDs).	To assess long-term efficacy.	Pharmacology	Pharmacology	Following structured educational interview, intervention patients received self-help leaflet and either stepped-dose reduction with follow-up visits or written stepped-dose reduction plan. Control group: usual care.	GPs trained in 2-hour workshop on BZD discontinuation.	Doctors	face to face, individually.	Individual	follow-up appointments every 2‚Äì3weeks until the end of dose reduction period.	Y	N	N	N	N	Y	N	N	N	N	N	N	Y	N	N	N	N	N	N	Y	N	N	Y	N	Y	N	N	Y	Y	N	N	Y	N	Y	Y	N
Tuldr√† 2000	Prospective randomized two-Arm controlled study to determine the efficacy of a specific intervention to improve long-term adherence to highly active antiretroviral therapy	Specific intervention to improve adherence to highly active antiretroviral therapy (HAART).	To improve patients' knowledge in handling medication.	Pharmacology	Pharmacology	Psychoeducation to implement adherence, to prevent replication of viral mutation and development of drug resistance. Control group: standard care.	psychologist trained in adherence procedures.	Allied health workers	face to face, individually.	Individual	48 weeks; during follow-up visits.	Y	N	N	N	N	Y	N	N	N	N	N	N	N	N	N	N	N	N	N	Y	Y	N	Y	Y	Y	Y	Y	Y	Y	N	N	N	N	Y	Y
Tannenbaum 2014	Reduction of Inappropriate Benzodiazepine Prescriptions Among Older Adults Through Direct Patient Education The EMPOWER Cluster Randomized Trial	EMPOWER (Eliminating Medications Through Patient Ownership of End Results).	To reduce inappropriate benzodiazepine prescriptions among older adults.	Pharmacology	Pharmacology	Education on risks of benzodiazepine use, drug interactions, suggestions for substitutes for insomnia and/or anxiety. Visual schematic for deprescribing protocol proposed. Wait-list control group.	study staff	Research staff	educational tool was mailed to the intervention group	internet	8-page booklet based on social constructivist learning, visual 21-week tapering protocol picture-based diminishing schedule.	N	Y	N	N	N	N	N	N	N	N	Y	Y	Y	N	N	N	N	N	Y	Y	N	N	N	N	Y	Y	N	Y	Y	N	N	N	N	Y	Y	Y
Sawicki 1999	A structured teaching and self-management program for patients receiving oral anticoagulation - A randomized controlled trial	Structured teaching and Self-management Program (SMP) for patients receiving oral anticoagulation.	To improve accuracy of anticoagulation control and treatment-related QoL measures.	Pharmacology	Pharmacology	SMP: education and training on systematic INR value self-monitoring and self-management of anticoagulant dosage. Control group: conventional care.	nurses and physicians, who participated in 2-day training course.	Multidisciplinary	face to face, individually.	Individual	3 consecutive weekly teaching sessions of 60-90 minutes.	Y	N	N	N	N	Y	Y	N	N	N	N	N	Y	N	N	Y	Y	Y	N	Y	Y	N	N	N	Y	N	N	Y	Y	N	N	Y	N	Y	N	N
Lyons 2016	The Medicines Advice Service Evaluation (MASE): a randomised controlled trial of a pharmacist-led telephone based intervention designed to improve medication adherence	Medicines Advice Service intervention to support patients taking prescribed medication(s) for any long-term condition .	To improve lipid-lowering and antidiabetic medication adherence.	Pharmacology	Pharmacology	Intervention patients received telephone consultations targeting issues related to medication adherence, written summary of the discussion and medicines reminder chart. Control group: standard care.	pharmacist, who had completed postgraduate training in independent and supplementary prescribing.	Allied health workers	individually, telephone based.	Telephone	follow-up phone conversation 4-6 weeks after the first one. Assessments: baseline, at 4 weeks and 6 months.	Y	N	N	N	N	Y	N	N	N	N	N	N	Y	N	N	Y	N	Y	N	Y	Y	N	Y	N	N	N	N	N	Y	N	N	Y	N	Y	Y	N
Eussen 2010	A Pharmaceutical Care Program to Improve Adherence to Statin Therapy: A Randomized Controlled Trial	Community pharmacy‚Äìbased pharmaceutical care program for statins users.	To assess feasibility and effectiveness on improving medication adherence in new users of statins.	Statin	Pharmacology	Intervention patients were provided structured education about importance of medication adherence, lipid levels were measured, association between adherence and lipid levels discussed. Control group: usual care.	pharmacist	allied health workers	face to face, individually.	Individual	5 counseling sessions during a 1-year period.	Y	N	N	N	N	Y	N	N	N	N	N	N	Y	N	N	N	N	N	N	Y	Y	N	N	N	Y	N	Y	Y	N	N	N	Y	N	Y	N	N
VanDijk 2013	A randomized, controlled, pilot study of dialectical behavior therapy skills in a psychoeducational group for individuals with bipolar disorder	Dialectical behavior therapy in bipolar disorder (BD).	To reduce depressive symptoms, improve affective control and mindfulness self-efficacy in BD.	Bipolar disorder	Psychiatric	Psychoeducation about BD, targeting emotion dysregulation and aiming increase patients' self-control and ability to manage distressing thoughts and emotions; mindfulness techniques. Wait-list control group.	psychiatrist	Doctors	in groups.	Group	twelve 90-min sessions over 12 weeks.	Y	N	Y	N	N	Y	Y	N	N	N	N	N	N	N	Y	N	N	N	N	Y	Y	N	Y	Y	Y	Y	Y	Y	Y	N	N	Y	Y	N	Y	N
Simon 2006	Long-term effectiveness and cost of a systematic care program for bipolar disorder	Multicomponent intervention program in bipolar disorder.	To improve quality of care and long-term outcomes.	Bipolar disorder	Psychiatric	Intervention: structured psychoeducational program, monthly phone monitoring of symptoms and medication adherence, feedback to treating mental health providers, facilitation of follow-up, and as-needed outreach. Control group: usual care.	nurse care managers with at least 5 years of clinical psychiatric experience.	Allied health workers	in groups and by phone	Mixed	24-month program; 5 weekly group sessions (phase 1), followed by 2xmonthly sessions (phase 2), for a total of 48 sessions.	Y	N	N	N	N	Y	Y	N	N	N	N	N	N	N	Y	N	N	N	N	Y	Y	Y	Y	Y	Y	Y	N	Y	Y	N	N	Y	Y	N	Y	Y
Kessing 2013	Treatment in a specialised out-patient mood disorder clinic v. standard out-patient treatment in the early course of bipolar disorder: randomised clinical trial	Treatment in specialized out-patient mood disorder clinic in early course of bipolar disorder.	To reduce readmission to psychiatric hospital.	Bipolar disorder	Psychiatric	Material: manual for psychoeducation. Procedure: Intervention participants received pharmacological treatment and group psychoeducation; cognitive‚Äìbehavioral therapeutic approaches included. Control group: standard psychiatric care.	psychiatrists, psychologists, nurses and a social worker with experience in bipolar disorder.	Multidisciplinary	face to face, in groups of 6-8 patients.	Group	2 years program: settling-in: 6 months; group sessions of 1.5 h weekly for 12 weeks followed by 3 booster sessions; patients then joined 3‚Äì6 months discharge group.	Y	N	Y	Y	N	Y	N	N	N	N	N	N	Y	N	Y	N	N	N	Y	Y	Y	N	Y	Y	Y	Y	Y	Y	Y	Y	N	Y	Y	N	Y	N
Pinxsterhuis 2017	Effectiveness of a group-based self-management program for people with chronic fatigue syndrome: a randomized controlled trial	Group-based self-management program (SMP) for people with chronic fatigue syndrome (CFS).	To evaluate the effectiveness of this program.	Chronic fatigue syndrome	Psychiatric	Program: education about CFS, exchange of experiences, modeling of self-management skills, guided mastery practice, informative feedback. Additional meeting about SMP organized for relatives. Control group: usual care.	trained peer counsellor (experienced individual with CFS) and occupational therapist	Peers	in groups of 6-14 participants.	Group	8 meetings of 2.5h duration every other week.	Y	N	Y	Y	N	Y	Y	N	Y	N	N	N	N	N	Y	N	N	N	Y	Y	Y	Y	Y	Y	Y	Y	Y	Y	Y	N	N	Y	N	N	Y	N
Powell 2001	Randomised controlled trial of patient education to encourage graded exercise in chronic fatigue syndrome	Patient education to encourage graded exercise in patients with chronic fatigue syndrome (FS).	To assess efficacy of the program.	Chronic fatigue syndrome	Psychiatric	Intervention patients received evidence based educational pack, describing role of disrupted physiological regulation in FS and encouraging home based graded exercise. Control group: standard care.	researchers.	Research staff	face to face and/or telephone.	Mixed	Minimum intervention (Mi): two 1,5h sessions. Telephone intervention: In addition to Mi, seven phone contacts, 30 min each, over 3 months. Maximum intervention: In addition to Mi, seven 1h sessions over 3 months.	Y	N	N	N	N	Y	Y	N	Y	N	N	N	N	N	Y	N	N	N	Y	N	Y	N	Y	Y	Y	Y	Y	Y	Y	N	N	N	Y	N	Y	Y
O'Dowd 2006	Cognitive behavioural therapy in chronic fatigue syndrome: a ramdomised controlled trial of an outpatient group programme	Cognitive behavioural therapy (CBT) in chronic fatigue syndrome (CFS).	To assess effectiveness of the program.	Chronic fatigue syndrome	Psychiatric	Group CBT patients: structured incremental exercise program to increase adaptive coping strategies and reduce distress and disability; Group education and support (EAS): sharing of experiences, learning of basic relaxation skills. Control group: standard medical care.	clinical psychologist, physiotherapists.	Multidisciplinary	face to face, in groups.	Group	8 meetings, 2h each, fortnightly. Assessments: baseline and 6 and 12 months.	Y	N	Y	N	N	Y	N	N	Y	N	Y	N	Y	N	Y	N	N	N	Y	Y	Y	N	Y	Y	Y	Y	Y	Y	Y	N	N	Y	Y	N	Y	Y
Vera 2010	Collaborative care for depressed patients with chronic medical conditions: A randomized trial in Puerto Rico	Collaborative care model for depression.	To reduce depressive symptoms and improve social functioning of depressed patients with chronic illness.	Depression	Psychiatric	Education about depression besides one of two optional initial treatments: cognitive-behavioral therapy (CBT) or antidepressant medication. Control group: usual care.	1-care: master‚Äôs-level counselors or psychologists, who received 12h of training. 2-CBT: psychologists with master‚Äôs or doctoral degrees, who received 24h of CBT training.	Allied health workers	in person or by phone.	Mixed	every 2 weeks initially, then monthly, for up to 6 months. 13 CBT sessions.	Y	N	N	N	N	Y	N	N	N	N	N	N	N	N	Y	N	N	N	N	Y	Y	N	Y	Y	Y	Y	N	Y	Y	N	N	Y	Y	N	N	Y
Stant 2009	Cost-effectiveness of a psychoeducational relapse prevention program for depression in primary care	Psychoeducational prevention program (PEP) for Depression.	To improve long-term outcome of depression in primary care.	Depression	Psychiatric	Material: book, video. PEP aimed to strengthen self-efficacy and self-management skills, alone, or with addition of psychiatric consultation (psychiatrist-enhanced PEP), or brief cognitive behavioral therapy (CBT-enhanced PEP). Control group : usual care.	trained prevention specialists (psychiatric nurse, psychologists)	Multidisciplinary	individual face-to-face contacts, followed by telephone monitoring.	Mixed	PEP: 3 sessions, followed by phone monitoring at 3month intervals over 3 years. Psychiatrist-Enhanced PEP: 1hour with a psychiatrist followed by PEP. CBT-Enhanced PEP: l0-12 individual 45min sessions of CBT, followed by PEP.	Y	N	N	N	N	Y	N	N	N	N	N	N	Y	Y	Y	N	N	N	N	Y	Y	Y	Y	Y	Y	Y	N	N	Y	N	N	Y	Y	Y	Y	Y
Ludman 2007	A pilot study of telephone care management and structured disease self-management groups for chronic depression	Intervention programs to provide effective care for chronic or recurrent depression.	To assess different additional intervention services to these patients.	Depression	Psychiatric	In addition to usual behavioral health care, intervention patients were offered either: 1- telephone monitoring and care management, or 2- care management plus peer-led chronic-disease self-management group program, or 3- care management plus professionally led depression psychotherapy group. Control group: usual care only.	1: trained care manager (master‚Äôs-level counselor), 2: trained peer leader, 3: psychologist, trained in CBT, with 8 years of experience treating depression.	Multidisciplinary	1: by phone, 2 and 3: in groups.	Mixed	1: monthly during the first 3 months, then at intervals according to symptoms, medication adherence, and side effects. 2: 6 week workshop, weekly action planning supplemented with bi-monthly problem solving. 3: 10 consecutive weeks, followed by 6 months of 2x monthly ‚Äúbooster‚Äù sessions.	Y	N	Y	Y	N	Y	N	N	Y	Y	N	N	N	N	Y	N	N	N	Y	Y	Y	N	Y	Y	Y	Y	N	Y	Y	N	N	Y	Y	N	Y	Y
Ludman 2013	Improving confidence for self care in patients with depression and chronic illnesses	Collaborative care intervention for chronic illnesses and depression.	To improve confidence of patients in ability to follow through with medical regimens and to maintain lifestyle changes even during times of stress.	Depression	Psychiatric	Intervention patients received self-care materials: Depression Helpbook, DVD, blood pressure and blood glucose meters. They were followed to support medication adherence and self-care, problem solving and behavior activation. Control group: usual care.	intervention nurses, physicians.	Multidisciplinary	face to face, individually, using motivational counseling and brief negotiation methods. Follow-up phone calls.	Mixed	In scheduled visits every 2 to 3 weeks, follow-up telephone calls every 4 to 6 weeks, over 12 months. Assessments: baseline, at 6- and 12-months.	Y	N	N	N	N	Y	Y	N	Y	N	N	N	Y	Y	Y	Y	Y	Y	Y	Y	Y	N	Y	Y	Y	Y	N	Y	Y	N	N	Y	Y	Y	Y	N
Muralidharan 2019	Living well: an intervention to improve medical illness self-management among individuals with serious mental illness	Living Well: An intervention for adults with serious mental illness.	To improve medical illness self-management.	Mental illnesses	Psychiatric	Intervention group received education on 1-healthy eating, physical activity, and medication and symptom management; 2- skills training in goal setting, action planning, and problem solving. Control group: focus on common challenges.	Group leadership shared equally by trained peer and nonpeer facilitators.	Peers	in groups.	Group	12 sessions, 75min each. Assessments: baseline, posttreatment, and follow-up.	Y	N	Y	Y	N	Y	Y	N	Y	N	Y	N	N	N	Y	N	N	N	Y	Y	Y	N	Y	Y	N	Y	N	Y	Y	N	N	Y	Y	N	Y	N
Lara-Cabrera 2016	The effect of a brief educational programme added to mental health treatment to improve patient activation: A randomized controlled trial in community mental health centres	Brief educational programme added to mental health treatment.	To improve patient activation and participation in treatment.	Mental illnesses	Psychiatric	Material: PowerPoint presentation, leaflets. Procedures: Before they started their usual treatment, intervention patients participated in educational seminar aiming to encourage them to adopt an active role in their treatment. Control group: usual care only.	psychiatrist, psychologist, social worker, physiotherapist, trained peer-educators.	Multidisciplinary	discussions in groups of 9-15 patients.	Group	Enrollment: October 2010-May 2012. intervention: four hours. Assessments: at baseline, at 1- and 4-months.	Y	N	Y	N	N	Y	N	N	N	N	N	N	Y	Y	N	N	N	N	N	Y	N	N	N	N	N	N	N	N	Y	N	N	Y	N	N	N	N
Lara-Cabrera 2016	Short-term effects of a peer co-led educational programme delivered before mental health treatment: A randomised controlled trial	Peer co-led educational programme delivered before mental health treatment.	To improve participants‚Äô knowledge of treatment and self-management.	Mental illnesses	Psychiatric	Intervention patients were provided education on treatment options, self-management, and importance of their participation, followed by individual planning session. Control group: usual treatment.	health professionals and trained peer educators.	Multidisciplinary	in small groups.	Group	June 2009-August 2012. two 4-hour group educational sessions; 45-min individual planning session, within a week after group sessions. Assessments: at baseline, at 1-month following the delivery.	Y	N	Y	N	N	Y	N	N	N	N	N	N	N	N	N	N	N	N	N	N	Y	N	N	Y	N	N	N	N	Y	N	N	Y	N	N	N	N
Steigman 2014	Psychiatric Symptoms Moderate the Effects of Mental Illness Self-management in a Randomized Controlled Trial	Building Recovery of Individual Dreams and Goals Through Education and Support (BRIDGES): self-management (SM) intervention for mental illness.	To assess effectiveness of BRIDGES intervention.	Psychiatric	Psychiatric	BRIDGES: empowerment focused on self-esteem enhancement and encouragement in capacities of engagement in actions allowing to manage mental illness successfully. Wait-list control group.	peer-led intervention.	Peers	face to face, in groups of 4-13 people.	Group	Classes of 2.5h, once a week for 8 weeks	Y	Y	Y	Y	N	Y	N	N	N	N	Y	N	Y	N	N	N	N	N	N	Y	Y	N	Y	Y	Y	Y	Y	Y	Y	N	N	Y	Y	Y	Y	N
Valencia 2007	A psychosocial skills training approach in Mexican out-patients with schizophrenia	Psychosocial skills training (PSST) applied to chronic out-patients with schizophrenia.	To reduce symptoms, prevent relapse and rehospitalization, and improve psychosocial functioning(PSF), global functioning and treatment adherence.	Schizophrenia	Psychiatric	PSST oriented to problem solving to improve communication skills, recognition of warning signs of relapse, medication compliance, doctors' appointments. Family therapy (FT). Both groups: usual care.	therapists (trainers) were two psychologists (postgraduates in clinical psychology).	Allied health workers	in groups of 8 patients.	Group	PSST: 1 h15 min, once a week for a total of 48 sessions during 1 year. FT: 8 group sessions (patients‚Äô relatives only), and 4 sessions for each family, including patient.	Y	N	Y	Y	N	Y	Y	N	N	Y	Y	N	N	Y	N	N	N	N	N	Y	Y	Y	Y	Y	Y	Y	N	Y	Y	N	N	N	Y	N	Y	Y
Sousa 2013	The LORS-Enabled Dialogue: A Collaborative Intervention to Promote Recovery From Psychotic Disorders	"Levels Of Recovery from psychotic disorders Scale"(LORS) -Enabled Dialogue (LED).	To decrease symptoms, improve adherence to medication and functioning.	Schizophrenia	Psychiatric	Education about patients' symptoms, according to LORS discrepancy scores. Specific goals, along with behaviors necessary to achieve them, identified for each patient. Control group: placebo intervention.	doctorate-level clinicians trained in both LORS assessment, and LED intervention.	Allied health workers	face to face, individually.	Individual	weekly for inpatients, monthly for outpatients, sessions of 30-45 min, over 4 months. Assessments: baseline, and then monthly.	Y	N	N	Y	Y	Y	N	N	N	N	N	N	N	N	Y	N	N	N	N	Y	Y	Y	Y	Y	Y	Y	N	N	Y	N	N	Y	Y	N	Y	N
Sato 2012	Effects of psychosocial program for preparing long-term hospitalized patients with schizophrenia for discharge from hospital: randomized controlled trial	Discharge Preparation Program (DPP): psychosocial program for patients with schizophrenia.	To prepare long-term hospitalized patients with schizophrenia for discharge from hospital.	Schizophrenia	Psychiatric	DPP: psychological education, social skills training. Primary tools: video containing various scenes and behaviors, workbook. Wait-list control group participated after waiting period of 6 months.	at least two staff members.	Research staff	in groups of 8-10 .	Group	24 sessions; 1 or 2 sessions per week; (60-90 min each). 17 indoor, 7 outdoor sessions (Practice Program): participants used knowledge and skills learned indoors and gained clear vision of living in community.	Y	Y	Y	N	Y	Y	Y	N	N	N	N	N	Y	Y	N	N	N	N	N	Y	Y	N	Y	Y	N	Y	N	Y	Y	N	N	N	Y	N	Y	Y
Shin 2002	Effects of psychoeducation for Korean Americans with chronic mental illness	Psychoeducational intervention for Korean Americans with diagnosis of schizophrenia.	To improve understanding of mental illness leading to decreased perception of stigma, and greater coping skills.	Schizophrenia	Psychiatric	Both groups received individual support. In addition, intervention group received education on illness, crisis and its management, medications and side effects.	Korean-speaking psychiatric social worker.	Allied health workers	in groups of 8 participants, and individually.	Mixed	10 weekly group sessions and 10 weekly individual sessions of 90 minutes.	Y	N	Y	Y	N	Y	N	N	N	Y	Y	N	Y	N	Y	N	N	N	Y	Y	Y	Y	Y	Y	N	Y	Y	Y	Y	Y	Y	Y	Y	N	N	N
Mishra 2017	Impact of pharmacist-led collaborative patient education on medication adherence and quality of life of schizophrenia patients in a tertiary care setting	Pharmacist-led collaborative patient education for schizophrenia patients.	To improve medication adherence and quality of life.	Schizophrenia	Psychiatric	In addition to usual psychiatric care, intervention patients received medication review, followed by education session using PILs developed for them. Control group: usual care only.	trained pharmacist.	Allied health workers	individually.	Individual	3 follow-ups; during each, medication adherence and QOL were assessed.	Y	N	N	N	N	Y	N	N	N	N	N	Y	Y	N	Y	N	Y	N	N	Y	Y	N	Y	N	Y	N	N	N	Y	N	Y	Y	Y	Y	Y	N
Kotz 2009	Efficacy of confronting smokers with airflow limitation for smoking cessation	Smoking cessation for persons with airflow limitation.	To increase long- term abstinence from smoking.	Smoking	Psychiatric	Both groups received usual counselling combined with nortriptyline for smoking cessation. Intervention group was provided additional confrontational elements discussing results from spirometry and prognosis of COPD.	respiratory nurse.	Allied health workers	face-to-face and by phone	Mixed	4 weekly sessions, 40 min each; 52 weeks follow-up.	Y	N	N	N	Y	Y	N	N	N	N	N	N	N	N	N	N	N	N	Y	Y	Y	N	N	N	Y	N	N	Y	N	N	N	Y	N	Y	Y	N
Dieperink 2014	Efficacy of motivational enhancement therapy on alcohol use disorders in patients with chronic hepatitis C: a randomized controlled trial	Motivational enhancement therapy (MET) on alcohol use disorders in patients with chronic hepatitis C.	To increase percentage of days abstinent.	Alcohol use disorders	Psychiatry	MET: discussions of (i) effects of alcohol and HCV on liver fibrosis; (ii) impact of alcohol on antiviral therapy; and (iii) alcohol as a barrier to receiving antiviral therapy. Control group: general health education.	physician,psychologists	Multidisciplinary team	face to face	Individual	4 sessions, 30‚Äì45 min each.	Y	N	N	Y	N	Y	N	N	N	N	N	N	N	N	N	N	N	N	N	Y	Y	N	Y	Y	Y	N	Y	Y	Y	N	N	Y	Y	Y	Y	N
Gonzalez 2014	Psychoeducation and cognitive-behavioral therapy for patients with refractory bipolar disorder: A 5-year controlled clinical trial	Psychoeducation and cognitive-behavioral therapy for patients with refractory bipolar disorder.	To enhance patients' understanding of their disorder, reduce number of hospitalizations, level of anxiety, and improve social skills.	Bipolar disorder	Psychiatry	In addition to their pharmacological treatment, intervention patients received psychoeducation, training in anxiety control techniques, cognitive restructuring and problem-solving. Control group: pharmacological treatment only.	clinical psychologist assisted by psychiatric nurses.	allied health workers	face to face, groups of 10 subjects.	group	20 weekly sessions of 1.5 hours each	Y	N	Y	N	N	Y	Y	N	N	N	N	N	N	N	Y	N	N	Y	Y	Y	Y	N	Y	Y	Y	Y	Y	Y	Y	Y	N	Y	Y	N	Y	N
Colom 2009	Group psychoeducation for stabilised bipolar disorders: 5-year outcome of a randomised clinical trial	Group psychoeducation for people with bipolar disorders.	To prevent recurrences and to reduce time spent ill.	Bipolar disorder	Psychiatry	In addition to standard pharmacological treatment, intervention group received psychoeducation, aimed at improving illness awareness, treatment adherence, and early detection of prodromal symptoms.	psychologists experienced with bipolar patients, trained on patients‚Äô group management.	allied health workers	groups of 8-12..	group	6 months: 21 sessions of 90 min each; 5-year follow-up.	Y	N	Y	N	Y	Y	Y	N	N	N	N	N	N	N	N	N	N	N	N	Y	Y	Y	Y	Y	Y	Y	Y	N	Y	N	N	Y	Y	N	Y	N
Cardoso 2015	Biological Rhythm and Bipolar Disorder Twelve-Month Follow-Up of a Randomized Clinical Trial	Psychoeducation intervention on patients with bipolar disorder (BD).	To evaluate effect on biological rhythm and in reduction of depressive, anxious, and manic symptoms at 12 months‚Äô follow-up.	Bipolar disorder	Psychiatry	Following psychiatric evaluation, in addition to usual care, intervention patients received psychoeducation emphasizing biological nature of the disorder. Structured action plan offered, importance of pharmacological treatment emphasized. Control group: as usual.	senior psychology students.	allied health workers	face to face.	Individual	recruitement: June 2010 to June 2012; program: 6 weekly sessions, 1h each. Follow-up at 6 and 12-month.	Y	N	N	N	N	Y	N	N	N	N	N	N	N	N	N	N	N	N	N	Y	Y	N	Y	Y	Y	Y	Y	Y	Y	N	N	Y	Y	N	Y	N
Bauer 2009	Enhancing multiyear guideline concordance for bipolar disorder through collaborative care	Multicomponent collaborative care model for bipolar disorder.	To assess effects of the model on guideline concordance in care.	Bipolar disorder	Psychiatry	At hospital discharge, participants were randomized to collaborative or usual care. Collaborative care included provider support through simplified practice guidelines, patient skills management enhancement through psychoeducation, and facilitated treatment access.	psychiatrist, nurses trained in use of simplified summary guideline based on 1997 VA Clinical Practice Guidelines for Bipolar Disorder.	Multidisciplinary team	face to face, individually or in group.	Mixed	3-years; assessment at baseline and 6 months.	Y	N	N	N	N	Y	N	N	N	N	N	N	N	N	N	N	N	N	N	Y	Y	N	N	N	N	N	N	Y	Y	N	Y	N	N	N	N	Y
Detaille 2013	Effect evaluation of a self-management program for dutch workers with a chronic somatic disease: a randomized controlled trial	Self-Management Program(SMP) for workers with a chronic somatic disease.	To improve self-efficacy at work and attitude towards self-management at work (enjoyment).	Chronic somatic disease	Psychiatry	Intervention patients were offered knowledge and skills needed for self-management through education and were trained to overcoming barriers through action plans. Control group: usual care.	two trainers ( master trainer educated at Stanford, who trained the other trainer).	allied health workers	in groups.	group	Recruitment: June 2006-May 2009; SMP: 6 weekly sessions, 2.5h each. Assessments: baseline, at 6 weeks and 8 months.	Y	N	Y	N	N	Y	Y	N	Y	N	N	N	N	N	Y	N	N	N	Y	N	Y	Y	Y	Y	Y	Y	Y	Y	Y	N	N	Y	Y	N	Y	N
Katon 2001	A randomized trial of relapse prevention of depression in primary care	Relapse prevention in chronic depression.	To improve antidepressant adherence and depressive symptom outcomes.	Depression	Psychiatry	Material: book, videotape. Procedure: Intervention participants followed specific self-treatment goals: to improve long-term adherence to antidepressants, increase use of self-monitoring strategies and proactive steps. Control group: usual care.	depression prevention specialists: psychologist, nurse practitioner with a master‚Äôs degree in psychosocial nursing, social worker; they participated in 2 half-day training sessions with psychiatrist.	Multidisciplinary team	individually, face to face or telephone monitoring.	Mixed	2 visits (one 90-min initial and one 60-min follow-up sessions); 3 phone calls at 1, 4, and 8th months and 4 personalized mailings at 2, 6, 10, 12th months.	Y	N	N	N	N	Y	Y	N	N	N	Y	N	Y	Y	Y	Y	N	N	Y	Y	Y	N	Y	Y	N	Y	Y	Y	Y	N	N	Y	Y	Y	Y	N
Hunkeler 2012	A web-delivered care management and patient self-management program for recurrent depression: a randomized trial	eCare for Moods: Internet-delivered care management and patient self-management program, on patients treated for recurrent or chronic depression.	To improve outcomes of these patients.	Depression	Psychiatry	All participants received usual mental health care. In addition, eCare group received personalized self-monitoring, secure messaging with eCare manager, depression education, monitored discussion group, task lists, and appointment calendar.	clinical nurse specialist and a psychologist supervised eCare managers.	allied health workers	internet	internet	eCare was available 24hours a day, seven days a week, for 12months.	Y	N	N	N	N	Y	Y	N	N	N	N	N	Y	Y	Y	N	N	N	Y	Y	Y	Y	Y	Y	Y	Y	Y	Y	Y	N	N	Y	N	Y	Y	Y
Jonkers 2012	The effectiveness of a minimal psychological intervention on self-management beliefs and behaviors in depressed chronically ill elderly persons: a randomized trial	Minimal psychological intervention (MPI) on self-management beliefs and behaviors in depressed chronically ill elderly persons.	To examine effects on anxiety, daily functioning and social participation.	Depression	Psychiatry	All patients received usual care. In addition, intervention patients were guided to alter their behavior and draw up action plan.	trained research nurses.	allied health workers	home visits.	Individual	maximum of 10 visits over a period of no more than 3 months.	Y	N	N	Y	N	Y	Y	N	N	N	N	N	N	N	Y	N	N	N	Y	Y	Y	N	Y	Y	Y	Y	Y	Y	Y	N	N	Y	N	Y	Y	N
Haringsma 2006	Effectiveness of the Coping With Depression (CWD) course for older adults provided by the community-based mental health care system in the Netherlands: a randomized controlled field trial	Coping With Depression (CWD) course for older adults.	To analyze immediate effectiveness of this program.	Depression	Psychiatry	CWD participants were taught skills as relaxation, increasing pleasant activities, constructive thinking, improving social skills, and maintaining treatment gains. Waiting list controls received CWD after the intervention finished.	health professionals trained in conducting CWD.	allied health workerss	in groups of 6 - 13 participants.	group	10 weekly sessions of two hours each.	Y	N	Y	N	N	Y	Y	N	N	N	N	N	N	N	Y	N	N	N	Y	Y	Y	N	Y	Y	Y	Y	Y	Y	Y	N	N	Y	Y	N	Y	N
Conradi 2017	The ten-year course of depression in primary care and long-term effects of psychoeducation, psychiatric consultation and cognitive behavioral therapy	Ten-year course of depression in primary care patients.	To enhance depression treatment outcomes.	Depression	Psychiatry	Patients randomized to one of four treatments: 1- care as usual: brief supportive counseling, antidepressant prescription, and/or referral; 2- Psychoeducation Prevention (PEP): low-intensity psychoeducation; 3- Psychiatric Consultation followed by PEP (PC+PEP); or 4- brief Cognitive Behavioral Therapy followed by PEP (CBT+PEP).	psychologists, psychiatrists.	Multidisciplinary team	face to face, telephone.	mixed	PEP: 3 sessions and quarterly telephone contacts in 3 years thereafter. PC: 1 session; CBT: 10 sessions.	Y	N	N	N	N	Y	N	N	N	N	N	N	Y	N	Y	N	N	N	N	Y	Y	Y	Y	Y	Y	Y	N	N	Y	N	N	Y	Y	N	Y	Y
Chew-Graham 2007	A randomised controlled trial to test the feasibility of a collaborative care model for the management of depression in older people	Primary care Intervention for Depression in Elderly (PRIDE).	To assess effectiveness of this model.	Depression	Psychiatry	Intervention group was provided education on depression, medication; a facilitated self-help program as well as sign-posting to other services, particularly voluntary agencies. Control group received usual GP care.	community psychiatric nurse (CPN) based in PC with regular access to advice from an old-age psychiatrist.	allied health workers	face to face, in each patient‚Äôs home or by telephone.	Mixed	12 weeks, 6 sessions face to face, 5 sessions by phone. Assessments: baseline, at 4-, 8- and 12-weeks.	Y	N	N	N	N	Y	N	N	N	N	N	N	Y	N	Y	N	N	N	N	Y	Y	N	Y	Y	N	Y	N	N	Y	Y	N	Y	Y	N	N	Y
Casa√±as 2012	Effectiveness of a psycho-educational group program for major depression in primary care: a randomized controlled trial	Psycho-educational program for major depression in primary care (PC).	To reduce depressive symptoms and improve patients‚Äôwell-being and QoL.	Depression	Psychiatry	Following assessment, intervention group was provided: 1-health education about depression, diet, sleep, exercise, treatment; 2- breathing techniques; 3- problem solving, and behavioral activation. Control group: usual care.	nurses with 40 h training in depression	allied health workers	in groups	group	December 2008 - April 2010; 12 weekly, 1.5 h sessions; assessments: at baseline, at 3, 6 and 9 months.	Y	N	N	N	N	Y	Y	N	N	N	N	N	N	N	Y	N	N	N	Y	Y	Y	N	Y	Y	Y	Y	N	Y	Y	N	N	Y	Y	N	Y	N
Aragones 2012	Effectiveness of a multi-component programme for managing depression in primary care: A cluster randomized trial. The INDI project	Multi-component program for managing depression.	To improve management of depression in primary care (PC).	Depression	Psychiatry	Materials are available at www.projecteindi.cat. Procedures: Intervention group received program based on chronic care model. Patients were provided with psychological and educational support, particularly adherence to treatment, social and family relationships. Control group: usual care.	Trained PC nurses and doctors; training consisted of a one-day workshop once a year for 3 years and a 2-h session every quarter to consolidate and update the knowledge and skills at diagnosing depression, evaluating suicidal risk, and treating and monitoring depression.	Multidisciplinary team	one to one	Individual	enrollement: June 2007-June 2009; intervention: monthly visits untill remission of depression	Y	N	N	N	N	Y	N	N	N	N	N	N	Y	N	Y	N	N	N	N	N	Y	Y	Y	Y	Y	Y	N	Y	Y	N	N	Y	Y	N	Y	Y
Christensen 2014	The effectiveness of an online e-health application compared to attention placebo or Sertraline in the treatment of Generalised Anxiety Disorder	Web-based intervention for Generalised Anxiety Disorder (GAD).	To reduce level of anxiety symptoms.	GAD	Psychiatry	In addition to clinical team involvement, participants completed Active Website comprising psychoeducation, CBT, relaxation, mindfulness meditation and physical activity modules; or Control Website providing only information about various health topics.	psychologist encouraged use of website but didn't elaborate therapeutically	allied health workers	internet; face-to-face monitoring sessions in weeks 1, 2, 5 and 10.	Mixed	modules took 30-60 min to complete and were deployed weekly, for 10 weeks.	Y	N	N	N	N	Y	Y	N	N	N	N	N	N	Y	Y	N	N	N	N	Y	Y	N	Y	Y	Y	N	N	N	Y	N	N	Y	Y	N	N	Y
Hornung 1999	Long-term effects of a psychoeducational psychotherapeutic intervention for schizophrenic outpatients and their key-persons--results of a five-year follow-up	Psychoeducational psychotherapeutic program for schizophrenic outpatients and their key-persons.	To examine long-term effects on re-hospitalization rates.	Schizophrenia	Psychiatry	Participants were randomized to one control group and four treatment groups providing different combinations of following treatment strategies: 1) psychoeducational training for medication management; 2) cognitive psychotherapy; and 3) key-person counselling.	staff members	allied health workers	groups of 6-8 patients.	group	10 sessions of psychoeducational training, first 5 weekly and remaining 5 biweekly, followed by 15 sessions of cognitive psychotherapy, 7 weekly and 8 biweekly. 20 sessions of key-person counselling. Assessment: baseline, immediately after completion of treatment and after 1, 2, and 5 years.	Y	N	Y	N	N	Y	Y	N	N	N	N	N	N	N	Y	N	N	N	N	Y	Y	Y	Y	Y	Y	Y	Y	Y	Y	N	N	Y	Y	N	Y	Y
Kang 2016	Effect of Community-Based Social Skills Training and Tai-Chi Exercise on Outcomes in Patients with Chronic Schizophrenia: a Randomized, One-Year Study	Social skills training and Tai-Chi exercise in patients with chronic schizophrenia.	To reduce psychopathological symptoms and improve quality of life.	Schizophrenia	Psychiatry	All patients were on medication treatment to prevent relapse. In addition, intervention group received social skills training plus Tai-chi where patients had to name movements through which they could improve their concentration and memory.	psychiatrists trained by instructors from Mental Hospital.	doctors	face to face in groups.	group	2h session every 2 weeks, over 12 months.	Y	N	Y	N	N	Y	N	N	Y	N	N	N	N	N	Y	N	N	N	N	N	Y	Y	Y	Y	N	Y	N	Y	Y	N	N	Y	Y	N	N	N
Cechnicki 2017	The influence of early psychosocial intervention on the long-term clinical outcomes of people suffering from schizophrenia	Community Treatment Program (CTP) for patients diagnosed with schizophrenia.	To assess long-term treatment outcomes.	Schizophrenia	Psychiatry	Following first psychiatric hospital admission, control patients remained under individual care. CTP experimental patients and families were provided psychoeducation and group psychotherapy. In both groups optimal doses of neuroleptics were monitored.	psychologists and nurses; doctors were consulted only about medication.	allied health workers	participation in outpatient groups: stays in therapeutic hostels, camps.	group	3 years. Assessments: after first hospitalization, and then after 3 and 12 years.	Y	N	N	N	N	Y	Y	N	N	N	N	N	N	N	Y	N	N	N	N	Y	Y	Y	Y	Y	Y	Y	N	Y	Y	N	N	Y	Y	N	Y	N
Aho-Mustonen 2011	Group psychoeducation for long-term offender patients with schizophrenia: an exploratory randomised controlled trial	Psychoeducation for long-term offender patients with schizophrenia.	To test effects of a brief psychoeducation program for offenders with schizophrenia resident in a high-security hospital.	Schizophrenia	Psychiatry	Material: Finnish Schizophrenia Practice Guideline; manual for the programme. Procedures: Both groups received usual treatment. Intervention group received additional psychoeducation to empower participants with knowledge on illness, stress, and medication; hope-promoting strategies emphasized.	Researchers conducted assessment interviews; sessions were conducted by nursing staff of the hospital. They were 2 group leaders who had undergone a 2-day training.	allied health workers	assessment interviews: face to face. Intervention: in groups of 3-8 patients.	mixed	In 2006. Intervention: 8 sessions once a week; 45‚Äì60 minutes each. 3-month follow-up assessment.	Y	N	Y	Y	N	Y	N	N	N	N	Y	N	N	N	Y	N	N	N	N	Y	Y	Y	N	Y	N	Y	N	Y	Y	Y	Y	N	Y	N	Y	N
Chien 2016	Adherence therapy versus routine psychiatric care for people with schizophrenia spectrum disorders: a randomised controlled trial	Motivational-interviewing-based adherence therapy (AT) for schizophrenia.	To improve level of medication adherence, readmission rate, mental status, and level of functioning.	Schizophrenia	Psychiatry	All participants received usual psychiatric care. In addition, intervention group was engaged in addressing concerns in medication adherence; was provided education about illness, treatment and its side-effects; and relapse prevention.	community psychiatric nurse (nurse therapist), who received training and supervised practices.	allied health workers	face to face during home visit.	Individual	12 weeks; six 2-h sessions every 2 weeks.	Y	N	N	N	N	Y	N	N	N	N	N	N	N	N	N	N	N	N	N	Y	Y	Y	Y	Y	Y	Y	Y	Y	Y	N	N	Y	Y	N	Y	N
B√§uml 2007	Psychoeducation in schizophrenia: 7-year follow-up concerning rehospitalization and days in hospital in the Munich Psychosis Information Project Study	Psychoeducation in Schizophrenia: Munich Psychosis Information Project (PIP).	To investigate long-term effects of psychoeducation in regard to rehospitalization rates and hospital days.	Schizophrenia	Psychiatry	Material: booklets. Procedures: During their index stay, intervention patients and their key relatives each received separate psychoeducational group therapy: they learned how schizophrenic psychoses are provoked and that patient must be treated consistently so empowerment can be developed. Coping strategies discussed. Control group: usual care.	psychotherapists.	allied health workers	face to face, in groups (depending on whether patient could tolerate a group setting).	group	intervention patients: 4 weekly sessions of 60 min. each, followed by 4 monthly sessions. Relatives (separately): 8 biweekly sessions of 90 to 120 min each. 7-year follow-up period of both groups.	Y	N	Y	N	N	Y	N	N	N	N	Y	N	Y	N	Y	N	N	N	N	Y	Y	Y	Y	Y	Y	Y	N	Y	Y	N	N	Y	Y	N	Y	Y
Goldberg 2013	"MOVE!" Outcomes of a weight loss program modified for veterans with serious mental illness	MOVE! weight management program for veterans with serious mental illness.	To help veterans with mental illness reduce overweight and obesity.	Serious mental health illness	Psychiatry	Intervention group received behaviorally based dietary and physical activity self-management support. Control group was offered basic information about diet and exercise at monthly weigh-ins.	Research staff with experience leading psychosocial and behavioral interventions for mentally ill adults.	research team	individually and in groups.	mixed	Recruitment: January 2007 -June 2009; individual weekly sessions 1st month, followed by 60min weekly group sessions during months 2‚Äì4. Months 5 and 6 included 4 biweekly sessions and 2 individual sessions.	Y	N	Y	Y	N	Y	Y	N	N	N	N	Y	Y	N	N	Y	N	N	Y	Y	Y	N	Y	Y	Y	Y	Y	Y	Y	N	N	Y	N	N	Y	Y
Druss 2011	Budget impact and sustainability of medical care management for persons with serious mental illnesses	Medical care management intervention for mentally ill.	To improve mental health-related QoL.	Serious mental health illness	Psychiatry	Intervention patients received activities combining education, activation and action plans; and support in obtaining access to PC services. Control group: usual care.	registered nurses	allied health workers	face to face .	Individual	2 year program; monthly follow-up visits.	Y	N	N	N	N	Y	N	N	N	N	N	N	N	N	N	N	N	N	Y	Y	Y	Y	Y	Y	N	Y	N	Y	Y	N	N	Y	Y	N	Y	N
Bartels 2014	Integrated IMR for psychiatric and general medical illness for adults aged 50 or older with serious mental illness	Integrated Illness Management and Recovery (I-IMR) for psychiatric and general medical illness for adults aged 50 or older with serious mental illness.	To evaluate program combining training in self-management for both psychiatric and general medical illness.	Serious mental health illness	Psychiatry	Intervention group: psychoeducation about illness and treatment, medication adherence, training in relapse prevention, social skills training; and counseling on self-management and lifestyle changes for chronic conditions. Control group: usual care.	I-IMR specialist with master‚Äôs degree in social work who received 1.5 days of training in administering I-IMR, primery care nurses.	allied health workers	face to face, individually.	Individual	November 2006 - March 2009. I-IMR: 8 months; 10 modules, delivered in weekly sessions; 10- and 14-month follow-ups.	Y	N	N	N	N	Y	Y	N	N	Y	N	N	Y	N	Y	N	N	N	Y	Y	Y	N	Y	Y	N	N	N	Y	Y	N	N	Y	Y	N	Y	Y
Jensen 2019	Illness management and recovery: one-year follow-up of a randomized controlled trial in Danish community mental health centers: long-term effects on clinical and personal recovery	Illness Management and Recovery (IMR) rehabilitation program for people with severe mental illness.	To improve illness self-management and help people achieve clinical and personal recovery.	Severe mental illness	Psychiatry	All participants received treatment as usual, consisting of individual and group therapy and psychoeducation. In addition, intervention participants learned about mental illness, recovery strategies, building social support, and healthy lifestyle.	clinicians at community mental health center.	doctors	in groups of 10 subjects.	group	9 months, weekly sessions.	Y	N	Y	Y	N	Y	N	N	N	N	N	N	N	N	Y	N	N	N	Y	N	Y	Y	N	N	N	N	N	N	N	N	N	Y	Y	N	N	N
Wong 2010	Evaluation of a nurse-led disease management programme for chronic kidney disease: a randomized controlled trial	Disease management program for chronic kidney disease (CKD).	To improve adherence to treatment plan, symptom control, and QoL.	CKD	Renal	Both groups received routine care. In addition, intervention patients were provided systematic assessments, sustained follow-up, problems identified and goals set to reinforce appropriate behaviors.	renal nurses as case managers, general nurses.	Allied health workers	individually.	Individual	6 weeks. Assessments: baseline, at 7 and 13 weeks.	Y	N	N	N	N	Y	N	N	N	N	N	N	N	N	N	Y	N	N	N	Y	Y	N	Y	N	N	N	N	Y	Y	N	N	Y	N	Y	Y	Y
Wierdsma 2011	Self-efficacy and long-term medication use in patients with chronic kidney disease	Long-Term Medication Behaviour Self-Efficacy Scale (LTMBSES) intervention in patients with chronic kidney disease (CKD).	To increase self-efficacy in relation to long-term medication use.	CKD	Renal	Intervention patients' self-efficacy was scored using LTMBSES; low scored items identified, and discussed to improve. Control group: scores not discussed.	nurse practitioners trained in motivational interviewing.	Allied health workers	face to face, individually.	Individual	June - October 2007. Maximum of 5 items could be discussed at one outpatient visit.	Y	N	N	N	N	Y	N	N	N	N	N	N	N	N	N	Y	N	N	N	Y	Y	N	Y	N	Y	N	N	Y	Y	N	N	Y	N	Y	Y	N
Yu 2014	Multidisciplinary predialysis education reduced the inpatient and total medical costs of the first 6 months of dialysis in incident hemodialysis patients	Multidisciplinary pre-dialysis education (MPE).	To assess benefits on patients starting hemodialysis.	CKD	Renal	MPE patients received instruction booklets and 1- education on renal health and introduction to renal replacement therapies; 2- dietary counseling; 3- regular follow-up. Control group: standard care.	nurse for case management, social workers, dietitians, hemodialysis patient volunteers and nephrologists.	Multidisciplinary	individually, face to face.	Individual	depending on patients' CKD stage; MPE was discontinued once renal replacement therapies were initiated.	Y	N	N	N	N	Y	N	N	N	N	N	N	Y	N	N	N	N	N	N	Y	Y	N	N	N	N	N	N	Y	Y	N	N	Y	N	N	Y	Y
Shi 2013	Effectiveness of a nurse-led intensive educational programme on chronic kidney failure patients with hyperphosphataemia: randomised controlled trial	Intensive educational program on chronic kidney failure patients with hyperphosphataemia.	To improve knowledge of phosphate among patients with end-stage renal disease.	CKD	Renal	Intensive education about phosphorus and phosphate binders, method to maintain balance of phosphorus, diet, medicine regimes. Control group: routine guidance.	specially trained and experienced nephrology nurse.	Allied health workers	face to face, individually.	Individual	when participants underwent HD treatment, 20‚Äì30 min, 2‚Äì3 times a week for 6 months.	Y	N	N	N	N	Y	N	N	N	N	N	Y	Y	Y	N	N	N	N	Y	Y	Y	Y	Y	N	Y	N	N	Y	Y	N	N	Y	N	Y	Y	N
Quintana-B√°rcena 2018	Prevalence and Management of Drug-Related Problems in Chronic Kidney Disease Patients by Severity Level: a Subanalysis of a Cluster Randomized Controlled Trial in Community Pharmacies	Management of Drug-Related Problems (DRPs) in Chronic Kidney Disease (CKD) patients.	To reduce DRPs frequent in CKD patients.	CKD	Renal	Intervention patients' DRPs managed through their education, monitoring of laboratory test values, medication adjusting. Control group: usual care.	pharmacists participating in ProFiL: training-and-communication network program in nephrology	Allied health workers	individually	Individual	patients followed during 12 months.	Y	N	N	N	N	Y	N	N	N	N	N	N	N	N	N	Y	N	N	N	Y	Y	N	N	N	N	N	N	N	N	N	N	Y	N	Y	N	N
Paes-Barreto 2013	Can renal nutrition education improve adherence to a low-protein diet in patients with stages 3 to 5 chronic kidney disease?	Nutrition education program in patients with chronic kidney disease (CKD).	To motivate patients with CKD who do not yet receive dialysis to reduce their protein intake.	CKD	Renal	Intervention group: nutrition education to improve knowledge and understanding of their dietary intake. Control group: normal counseling.	experienced renal dietitian.	Allied health workers	face to face, individually.	Individual	individual class:15-20 minutes, 2 hands-on sessions; monthly follow-up visits to the clinic for 4 months.	Y	N	Y	N	N	Y	Y	N	N	N	N	N	N	N	N	Y	N	Y	Y	Y	Y	N	N	N	Y	N	N	Y	Y	N	N	N	Y	Y	Y	N
Nelson 2018	Home-based kidney care, patient activation, and risk factors for CKD progression in zuni indians a randomized, controlled clinical trial	Home-based kidney care program.	To reduce risk factors for CKD progression.	CKD	Renal	Program: 1- education on healthy lifestyles: diet; exercise; smoking; and management of diabetes, hypertension, and hyperlipidemia; 2- training to use BP and glucose monitors. Control group: usual care.	community health representatives trained by researchers.	Allied health workers	home visits, motivational messages via smartphone.	Mixed	12 months; biweekly	Y	N	N	N	N	Y	Y	Y	N	N	N	N	Y	N	N	Y	N	Y	Y	Y	Y	N	Y	N	Y	N	N	N	Y	N	N	Y	Y	Y	Y	N
Manns 2005	The impact of education on chronic kidney disease patients' plans to initiate dialysis with self-care dialysis: a randomized trial	Education on chronic kidney disease (CKD).	To increase proportion of patients who intend to initiate dialysis with self-care dialysis.	CKD	Renal	Intervention patients were provided booklets and video and group interactive session on self-care dialysis, in addition to regular care. Control group: standard care and education in predialysis clinic.	nephrologist, predialysis nurse.	Multidisciplinary	in small groups focused around cases.	Group	2 weeks after delivery of educational material, 90-min small group session (3 to 6 patients plus family members).	Y	Y	Y	Y	N	Y	N	N	N	N	Y	Y	Y	Y	N	N	N	N	N	N	Y	Y	Y	N	Y	N	N	N	Y	N	Y	N	N	Y	N	N
Meuleman 2017	Sodium Restriction in Patients With CKD: a Randomized Controlled Trial of Self-management Support	Self-managed sodium restriction in patients with chronic kidney disease (CKD).	To evaluate effectiveness and sustainability of the program.	CKD	Renal	Material: cookbook, instructions for self-monitoring BP. Procedure: Intervention comprised education, MI, coaching, and self-monitoring of BP and sodium. Control group: regular care only.	personal coaches: 3 health psychologists and 1dietician, all trained in MI technique.	Multidisciplinary	individually.	Individual	over 3 months. Assessments: baseline, at 3- and at 6-month.	Y	N	N	N	N	Y	Y	N	N	N	N	N	Y	Y	N	Y	N	Y	Y	Y	Y	N	Y	N	Y	N	N	Y	Y	N	N	Y	N	Y	Y	N
Ishani 2016	Telehealth by an Interprofessional Team in Patients With CKD: A Randomized Controlled Trial	Telehealth in patients with CKD.	To improve health outcomes.	CKD	Renal	Materials: touch screen computer with peripherals: BP cuff, scale, glucometer, stethoscope, and web camera. Procedure: intervention patients interacted with educational modules (management of BP, volume status, proteinuria, diabetes, lipid levels, lifestyle modification) at their own learning pace. Control group: usual care.	nephrologist, nurse practitioner, clinical pharmacy specialist, psychologist, social worker, telehealth care technician, dietician.	Multidisciplinary team	virtual visits with patients.	telephone	March 2012 -November 2013.	Y	N	N	N	N	Y	Y	N	N	N	N	Y	N	Y	N	Y	N	Y	Y	Y	Y	N	N	N	Y	Y	Y	Y	Y	N	N	Y	N	Y	Y	Y
Hsiao 2016	The Effects of an Empowerment Intervention on Renal Transplant Recipients: a Randomized Controlled Trial	Empowerment intervention on renal transplant recipients.	To strengthen coping skills and self-care behaviors of patients after renal transplant surgery.	CKD	Renal	Intervention patients learned strategies to overcome problems after renal transplant. Control group: usual care.	professionals for the 1st-4th sessions and peer leaders for 5th and 6th session.	peer leaders	small-group discussions.	group	one 2h meeting every 2 weeks for a total of 6 meetings.	Y	N	N	N	N	Y	N	N	N	N	Y	N	Y	N	N	N	N	N	Y	Y	Y	Y	Y	Y	Y	Y	Y	Y	Y	N	N	Y	Y	N	Y	N
Joboshi 2017	Effectiveness of an educational intervention (the Encourage Autonomous Self-Enrichment Program) in patients with chronic kidney disease: A randomized controlled trial	Encourage Autonomous Self-Enrichment (EASE) program in patients with chronic kidney disease (CKD).	To improve self-efficacy and sustain self-management.	CKD	Renal	Material: leaflets. Procedure: Intervention patients were provided knowledge and skills and their actions towards their goals were monitored. Control group: standard care.	nurses with experience in EASE program.	allied health workers	individually, through interviews and phone or e-mail communication.	Mixed	weekly over 12 weeks.	Y	N	N	N	N	Y	Y	N	N	N	N	N	Y	N	N	Y	N	N	Y	Y	Y	N	N	N	Y	N	Y	Y	N	N	N	Y	N	Y	Y	N
Jiamjariyapon 2017	Effectiveness of Integrated Care on Delaying Progression of stage 3-4 Chronic Kidney Disease in Rural Communities of Thailand (ESCORT study): a cluster randomized controlled trial	Integrated Chronic Kidney Disease (CKD) Care program (ICC).	To delay CKD progression in resource-limited settings.	CKD	Renal	All patients received standard clinical care. In addition, intervention patients were provided educational activities, including live demonstration of diets, medication, and advice on exercise.	multidisciplinary team: general practitioners, chronic care nurses, pharmacist, nutritionist, physical therapist.	Multidisciplinary team	face to face, individually	Individual	during each hospital visit and quarterly home visits to monitor compliance, over 2 years.	Y	N	N	N	N	Y	Y	N	Y	N	N	N	N	N	N	N	N	N	Y	Y	Y	N	N	N	N	N	N	N	N	N	N	Y	N	N	Y	N
Fishbane 2017	Augmented Nurse Care Management in CKD Stages 4 to 5: a Randomized Trial	Augmented nurse care management intervention in late-stage CKD.	To reduce hospitalizations in late-stage CKD and improve patient outcomes.	CKD	Renal	Intervention patients received education on CKD, self-management support, and treatment options. Control group: usual care.	nurse care manager and nephrologist	Multidisciplinary team	Following home visit, providers develop plan of care for patients; nurse subsequently follows up with them by phone.	Mixed	18 months; monthly phone calls (or more frequently as needed).	Y	N	N	N	N	Y	Y	N	N	N	N	N	Y	N	N	Y	N	N	Y	Y	Y	Y	Y	Y	Y	Y	Y	Y	Y	Y	Y	Y	N	Y	N	Y
Griva 2018	Hemodialysis Self-management Intervention Randomized Trial (HED-SMART): A Practical Low-Intensity Intervention to Improve Adherence and Clinical Markers in Patients Receiving Hemodialysis	Hemodialysis Self-management Randomized Trial (HED-SMART).	To improve adherence and clinical markers in patients receiving hemodialysis.	CKD	Renal	Following baseline assessment, intervention patients received education on self-management behaviors related to fluid intake, diet, and medication for people on dialysis. Control patients: standard renal care.	advanced-practice nurse (APN), who consulted geriatrician and pulmonologist as needed.	allied health workers	in group format.	group	3 core sessions plus 1 booster session (total 8 hours); follow-up call was scheduled in between.	Y	N	Y	N	N	Y	N	N	N	N	Y	Y	Y	N	N	N	N	N	Y	Y	Y	N	Y	N	Y	Y	Y	Y	Y	N	N	Y	N	Y	Y	N
Cooney 2015	A pharmacist based intervention to improve the care of patients with CKD: a pragmatic, randomized, controlled trial	Pharmacist based intervention for patients with CKD.	To improve management of hypertension and adherence to CKD guidelines.	CKD	Renal	Material: CKD informational packet. Procedures: Pharmacists reviewed medications and lifestyle modifications with intervention patients, ordered recommended labs and discussed necessary adjustments. Control arm: usual care.	study pharmacists.	allied health workers	by phone.	telephone	February 2011 - January 2012. phone calls as needed.	Y	N	N	N	N	Y	N	N	N	N	N	N	Y	N	N	N	N	N	Y	Y	Y	N	N	N	N	Y	N	N	Y	N	N	Y	N	Y	Y	N
Devins 2003	Predialysis psychoeducational intervention and coping styles influence time to dialysis in chronic kidney disease	Predialysis psychoeducational intervention (PPI) in chronic kidney disease (CKD).	To extend time to dialysis therapy.	CKD	Renal	Material: content booklet. Procedure: Intervention patients received education about kidney function, kidney diseases, renal replacement therapies (RRT), pharmacological regimens, nutrition, and lifestyles. Control group: standard care.	health educators, who participated in a 2-day workshop to standardize delivery of intervention.	allied health workers	PPI: face to face, phone calls	mixed	90-minute interactive slide-illustrated presentation; telephone calls each 3 weeks, discontinued when RRT was initiated or 18 months after enrollement.	Y	N	N	N	N	Y	N	N	N	N	N	Y	Y	N	N	N	N	N	Y	Y	Y	N	Y	N	Y	N	N	N	Y	Y	Y	Y	N	N	Y	N
Boulware 2013	Effectiveness of educational and social worker interventions to activate patients' discussion and pursuit of preemptive living donor kidney transplantation: a randomized controlled trial	Talking About Live Kidney donation (TALK) education intervention.	To assess effect of early discussions and active pursuit of pre-emptive Live Kidney Transplantation (LKT) among patients with progressive CKD.	CKD	Renal	Material: video,booklet. Procedure: Intervention patients received material to discuss LKT with families and health care providers (‚ÄúTALK Education‚Äù); or material plus social worker visits facilitating discussions on ways to overcome self-identified barriers to pursuing LKT (‚ÄúTALK Social"). Control group: usual care.	trained study stuff (TALK Education); Master‚Äôs degree trained licensed social worker (TALK Social).	allied health workers	face to face, individually.	Individual	60-minute counseling session.	Y	Y	N	N	N	Y	N	N	N	N	Y	N	Y	Y	N	N	N	N	N	N	Y	Y	Y	Y	Y	Y	N	Y	Y	N	Y	N	Y	Y	N	N
Babamohammadi 2006	Effect of a confined program of home-care on the health status of patients recieving hemodialysis	Confined program of home-care for patients receiving hemodialysis.	To assess effect of the program on health status of these patients.	CKD	Renal	Following baseline assessment, intervention group received education on kidney anatomy and physiology, chronic renal failure and its complications, hemodialysis and its complications, method of shunt or fistula care, diet and drugs consumption. Control group: usual care.	researchers.	research team	face to face	Individual	4 home visits monthly, 1 session every week, before hemodialysis.	Y	N	N	N	N	Y	N	N	N	N	N	N	N	N	N	N	N	N	N	Y	Y	Y	Y	N	N	N	N	N	Y	Y	N	N	N	Y	Y	N
Chen 2011	The impact of self-management support on the progression of chronic kidney disease--a prospective randomized controlled trial	Self-management support (SMS) for chronic kidney disease (CKD) patients.	To reduce CKD progression.	CKD	Renal	Intervention patients were provided with: 1- education on renal health, nutrition, lifestyle, therapeutic regimen; 2- telephone-based support to enhance CKD self-management and follow-up; and 3-aid of a support group. Control group: standard care.	multidisciplinary force of management nurses, dietitians, peers.	Multidisciplinary team	education: one-on-one, face to face; support group meetings; phone calls.	Mixed	education: monthly; weekly phone calls; support group (5-10 CKD patients) twice a month; follow- up: 12 months.	Y	N	N	N	N	Y	N	N	N	N	N	N	Y	N	N	N	N	N	Y	Y	Y	Y	Y	Y	Y	Y	N	Y	Y	N	N	Y	N	N	Y	Y
Espahbodi 2015	Effect of psycho education on depression and anxiety symptoms in patients on hemodialysis	Psycho education in patients on Hemodialysis.	To decrease anxiety and depression symptoms.	ESRD	Renal	Intervention patients received education on renal failure and variety of treatments, dialysis mechanism and care, problem-solving skills, and stress management. Control group: standard care.	nephrologist, psychiatrist.	doctors	in group	group	3 sessions of 1h, every other day before dialysis appointment .	Y	N	Y	N	N	Y	N	N	N	N	N	N	N	N	Y	N	N	N	N	N	Y	Y	Y	Y	Y	Y	Y	N	Y	Y	Y	N	Y	N	Y	N
Abraham 2012	Assessment of quality of life in patients on hemodialysis and the impact of counseling	Counseling in patients on hemodialysis	To improve quality of life (QOL) of these patients.	ESRD	Renal	Materials: booklets regarding diet, and exercise; WHO-BREF questionnaire. Procedures: Following BREF assessment, intervention group was provided counseling on life style modification and importance of regular dialysis and follow-up. Control group: usual care.	Researchers	research team	face to face	Individual	six months	Y	N	N	N	N	Y	N	N	N	N	N	N	Y	N	N	N	N	N	Y	Y	Y	N	N	N	N	N	N	N	N	N	N	Y	Y	Y	Y	N
Laforest 2008	Short-Term Effects of a Self-Management Intervention on Health Status of Housebound Older Adults With Arthritis	I‚Äôm Taking Charge of My Arthritis! intervention in adults with arthritis.	To assess impact on health status of these patients.	Arthritis	Respiratory	Education on arthritis, physical and relaxation exercises, managing pain and stiffness, energy management, and creative problem solving. Control group: usual care.	healthcare professionals.	Multidisciplinary	face to face	Individual	weekly 1-h home visits over 6 weeks. Assessments: baseline, at 2 months.	Y	N	N	N	N	Y	Y	N	Y	N	N	N	N	N	Y	N	N	Y	Y	Y	Y	N	Y	Y	Y	Y	N	Y	Y	N	N	Y	Y	Y	Y	N
Wilson 1993	A Controlled Trial of 2 Forms of Self-Management Education for Adults with Asthma	Asthma education programs.	To evaluate their cognitive, behavioral, and clinical effects.	Asthma	Respiratory	Intervention: 1-group education, regarding asthma and asthma management; or 2- individual instruction -discussion- teaching . Two control conditions: usual care with a written asthma workbook, or usual care only.	nurse-educator	Allied health workers	in small group or individually.	Mixed	group education: 4 x weekly, 90 min each session. individual program: 3-5 weekly meetings, 45 min each.	Y	N	Y	Y	Y	Y	Y	Y	N	Y	Y	N	Y	N	Y	Y	Y	Y	Y	Y	Y	N	Y	Y	Y	N	N	Y	Y	N	Y	Y	Y	N	Y	Y
Yilmaz 2002	Evaluation of long-term efficacy of an asthma education programme in an out-patient clinic	Asthma education program.	To assess clinical and functional improvements.	Asthma	Respiratory	Material: brochure, video. Intervention group: education about asthma and its management; training in inhalation technique. Control group: routine care.	chest physician experienced in counselling and teaching asthma patients	Doctors	education: face to face, in groups. Telephone helplines provided.	Telephone	12 months; six bimonthly seminars.	Y	N	N	N	N	Y	Y	Y	N	N	N	N	Y	Y	Y	Y	Y	Y	Y	Y	Y	N	Y	N	Y	N	N	N	Y	N	N	Y	Y	N	N	Y
vanderMeer 2009	Internet-based self-management plus education compared with usual care in asthma: a randomized trial	Internet-based asthma self-management.	To empower patients to use Internet-based self-management tool and to develop a patient‚Äìprovider partnership in asthma care.	Asthma	Respiratory	Self-management education including weekly asthma control monitoring through Web site (or text message), Internet-based treatment action plan, online education and remote Web communications. Control group: usual care.	specialized asthma nurse.	Allied health workers	both Web-based and face-to-face; groups.	Mixed	2 education group sessions, 45-60 min each; monitoring of asthma weekly; online contacts with asthma nurse during 1-year follow-up. Assessments: baseline and at 12 months.	Y	N	Y	N	N	Y	Y	N	N	N	N	Y	N	Y	Y	Y	Y	Y	N	Y	Y	N	Y	N	Y	N	N	N	N	Y	N	Y	Y	Y	Y	Y
Sun 2010	Effect of educational and psychological intervention on the quality of life of asthmatic patients	Educational and psychological intervention in patients with asthma.	To improve QoL and alleviate psychological distress.	Asthma	Respiratory	Education on pathophysiology of asthma, symptoms monitoring, psychological impact, pharmacotherapies; followed by psychological counseling. Control group: conventional treatment	nurse educators, qualified clinical psychologists.	Multidisciplinary	in groups of 20 (patients and their family members).	Group	education: 4x1h session counseling: 6x1h session over 2 weeks at hospital clinics. Assessments: after 2-week intervention, and 3 months after.	Y	N	Y	Y	N	Y	Y	Y	N	N	Y	N	N	N	Y	Y	Y	Y	Y	Y	Y	Y	Y	Y	Y	Y	N	N	Y	Y	Y	Y	N	Y	Y	Y
Smith 2005	The Coping with Asthma Study: a randomised controlled trial of a home based, nurse led psychoeducational intervention for adults at risk of adverse asthma outcomes	Psychoeducational intervention for adults at risk of adverse asthma outcomes.	To improve quality of life in this population.	Asthma	Respiratory	Education, skills training and support, and establishing/reinforcing adaptive strategies for coping with asthma and supporting positive health related behaviors. Control group: usual care.	trained respiratory nurse specialist with 20+years experience of respiratory medicine.	Nurse	home visits, phone calls.	Mixed	6 months program; 4 biweekly visits for 2 months supplemented by biweekly phone calls between visits and monthly phone calls, for 4 months thereafter; 90 min initial visit, following visits 1 hour.	Y	N	N	N	N	Y	Y	Y	N	N	N	N	Y	N	Y	Y	N	Y	N	Y	Y	Y	Y	Y	Y	Y	N	Y	Y	Y	N	Y	Y	Y	Y	N
Patel 2017	A randomized clinical trial of a culturally responsive intervention for African American women with asthma	Women Breath Free (WBF) intervention for African American women with asthma.	To help participants engage more effectively in their asthma management.	Asthma	Respiratory	Material: asthma education kit (program workbook, diaries, peak flow meter). Counselling focused on problem identification, self-observation, goal setting, evaluation of progress. Control group: usual care.	health educators with master‚Äôs level training in public health or social work, identified as African American.	Allied health workers	telephone counseling sessions.	Telephone	6 sessions (30‚Äì45 minutes in duration, 2 weeks apart).	Y	N	N	N	N	Y	Y	N	N	N	N	N	N	N	Y	Y	N	Y	Y	Y	Y	N	Y	Y	Y	Y	Y	Y	Y	N	N	Y	Y	N	Y	N
Nathell 2005	Effects on sick leave of an inpatient rehabilitation programme for asthmatics in a randomized trial	Inpatient rehabilitation program for asthmatics.	To lower number of days of sick leave.	Asthma	Respiratory	Intervention program:1-education covering all aspects of asthma and how to avoid or handle asthma triggers; 2- pharmacological optimization according to current guidelines; 3- physical training; and 4- coping skill acquisition. Control group: usual care.	multidisciplinary team: physician, nurse, physiotherapist, vocational therapist, dietitian, psychologist, laboratory technician.	Multidisciplinary	in groups and individually.	Individual	4-week inpatient program	Y	N	Y	N	N	Y	Y	N	Y	N	N	N	N	N	Y	Y	Y	Y	Y	Y	Y	N	N	Y	Y	N	N	Y	Y	Y	N	Y	Y	Y	Y	Y
KumarDs 2009	Impact of community pharmacist provided patient education in asthma patients on treatment outcomes - A study	Patient education in asthma patients.	To improve knowledge, attitude, practice, inhaler usage techniques, medication adherence and treatment outcomes.	Asthma	Respiratory	Structured education about asthma, medications, lifestyle modifications required for better management of disease and inhaler usage techniques. Control group: only one time basic education about inhaler technique.	pharmacist.	Allied health workers	face to face, individually.	Individual	May 2005 -Jan 2006; education provided at baseline and at every follow-up. Patients were followed once in 15 days for 2 months.	Y	N	N	N	N	Y	Y	Y	N	N	N	N	Y	N	Y	Y	Y	Y	Y	Y	Y	N	N	N	N	N	N	N	Y	Y	N	Y	Y	Y	Y	N
Kotses 1995	A self-management program for adult asthma. Part I: development and evaluation	Self-management program for adult asthma.	To improve asthma management.	Asthma	Respiratory	Material: patient manual, asthma diary. Procedure: Intervention patients received training in asthma control, attack prevention and management. Waiting-list control group.	researchers.	Research staff	group discussions.	Group	7-week program; seven 90- min weekly sessions	Y	N	Y	Y	Y	Y	Y	Y	N	N	N	N	Y	N	Y	Y	Y	Y	N	Y	Y	N	N	N	N	N	N	N	N	Y	N	Y	Y	Y	Y	N
Huang 2009	Individualized programme to promote self-care among older adults with asthma: randomized controlled trial	Individualized programme for older adults with asthma.	To enhance self-care behaviors and increase quality of life.	Asthma	Respiratory	Materials: educational brochure with pictures and instructions, peak flow meter. Procedure: Intervention groups received either individualized asthma education alone or with peak flow monitoring (PFM). Control group: routine asthma education.	nurse with 6 years experience in chest and emergency care of elderly	allied health workers	telephone.	telephone	January - December 2006. education: phone call 1x week for 6 months. PFM: individualized training on how to use a peak flow meter. Assessment: baseline, at 1, and 6 months.	Y	N	N	N	N	Y	Y	Y	N	N	N	Y	Y	N	Y	Y	Y	Y	Y	Y	Y	Y	Y	Y	Y	Y	Y	Y	N	N	N	Y	Y	Y	Y	Y
Ghosh 1998	Reductions in hospital use from self management training for chronic asthmatics	Self management training (SMT) for chronic asthmatics.	To improve health status of these patients.	Asthma	Respiratory	Following baseline assessment, all participants received usual care. In addition, intervention patients were trained to identify early symptoms and adjust treatment promptly, and safely, depending on the severity (assessment aided by peak flow estimation).	social scientist under guidance of a physician.	social scientist	face to face	Individual	4 sessions of 2h each during 1st month following baseline interview. 1 year of folow-up.	Y	N	N	N	N	Y	Y	Y	N	N	N	N	Y	N	Y	Y	Y	Y	Y	Y	Y	N	Y	N	Y	N	Y	Y	Y	N	N	Y	Y	N	Y	N
Farag 2018	Asthma action plan for proactive bronchial asthma self-management in adults: a randomized controlled trial	Asthma Action Plan (AAP).	To enable asthmatic adults to proactively self-manage bronchial asthma.	Asthma	Respiratory	In addition to standard care, intervention group was educated about asthma, exacerbations, treatment, comorbid conditions, and how to use the self-management plan. Control patients: routine care.	pulmonologists.	doctors	face to face, individually.	Individual	baseline, 90-day and 180-day visit, 25-30 min each.	Y	N	N	N	N	Y	Y	Y	N	N	N	N	Y	N	Y	Y	Y	Y	Y	Y	Y	N	N	N	N	N	N	N	N	N	Y	Y	Y	N	Y	N
Clark 2010	From the female perspective: long-term effects on quality of life of a program for women with asthma	Program for women with asthma ‚ÄúWomen Breathe Free‚Äù.	To improve quality of life and asthma status.	Asthma	Respiratory	Material: educational kit. Procedure: intervention participants were introduced to a self-regulatory, problem-solving process in accordance with their therapeutic plan and physician's recommendations. Control group: usual care.	nurse health educator	allied health workers	telephone counseling	telephone	telephone interview at baseline, prior to randomization, then 2-year follow-up.	Y	N	N	N	N	Y	Y	N	N	N	N	N	Y	N	Y	Y	N	Y	N	N	Y	N	Y	Y	Y	N	N	Y	Y	N	N	Y	Y	N	Y	N
Clark 2007	A Randomized trial of a self-regulation intervention for women with asthma	Self-regulation intervention for women with asthma.	To improve asthma management	Asthma	Respiratory	Material: peak flowmeter, personalized graph diary to monitor the symptoms. Procedures: intervention participants were introduced to a self-regulatory, problem-solving process to be performed in accordance with their therapeutic plan. Control group: usual care.	nurse health educator.	allied health workers	telephone counseling	telephone	Following month of self-observation, participants received four 30-45min phone counseling at 2-week intervals. Self-reported recall data collected by phone interview at baseline, prior to randomization, and 1 year later.	Y	N	N	N	N	Y	Y	N	N	N	N	N	Y	N	Y	Y	Y	Y	N	Y	Y	N	Y	N	Y	N	N	N	Y	N	N	Y	Y	N	Y	N
Donald 2008	A pilot study of telephone based asthma management	Telephone based asthma management.	To reduce hospital re-admissions.	Asthma	Respiratory	Both groups received asthma management session. Intervention group was then followed up with advice regarding their current asthma symptoms. Control group: usual care.	asthma nurse educator	allied health workers	face-to-face first session; follow-up: by phone.	mixed	6 follow-up phone calls to each participant: 1 call each week for the first 4 weeks, another at 3 months, and one more at 6 months.	Y	N	N	N	N	Y	N	N	N	N	N	N	Y	N	Y	Y	Y	Y	N	Y	Y	N	Y	Y	Y	N	N	N	Y	N	N	Y	Y	N	Y	N
Blixen 2001	Feasibility of a nurse-run asthma education program for urban African-Americans: a pilot study	Asthma Education Program for urban African-Americans.	To assess feasibility of implementing a culturally appropriate in-patient asthma education program.	Asthma	Respiratory	Material: workbook "Learn Asthma Control in Seven Days", metered dose inhalers (MDIs), video "Managing Your Asthma". Procedures: Following baseline interview, intervention group received education on asthma self-management aiming to teach rationale and skills to manage asthma as a chronic inflammatory process. Control group: usual care.	trained nurse educator	allied health workers	face to face, individually. Telephone follow-up.	mixed	1-year study. Intervention: three 1h sessions. Follow-ups at 3 and 6 months.	Y	N	N	N	N	Y	N	Y	N	N	N	Y	Y	Y		Y	Y	Y	Y	Y	Y	N	Y	Y	N	N	N	N	Y	N	N	Y	Y	N	Y	N
Griffiths 2000	Results at 1 year of outpatient multidisciplinary pulmonary rehabilitation: a randomised controlled trial	Multidisciplinary pulmonary rehabilitation.	To improve health in patients with disabling chronic lung disease.	Chronic lung disease	Respiratory	Intervention aimed at giving patients understanding of pulmonary pathophysiology, breathlessness, importance of exercise, good nutritional status, techniques for practical stress management and relaxation. Control group: usual care.	occupational therapist, physiotherapist, and dietetic staff. Contributions were made by respiratory nurse and smoking-cessation counsellor.	allied health workers	individually.	Individual	3times per week for 6 weeks, each session 2h 1-year follow-up. Assessments: baseline, after 6 weeks and after 1 year.	Y	N	N	N	N	Y	Y	N	Y	N	N	N	Y	N	Y	Y	Y	Y	Y	Y	Y	N	Y	Y	Y	N	Y	Y	Y	Y	N	Y	Y	Y	Y	N
Cockcroft 1987	Controlled Trial of Respiratory Health Worker Visiting Patients with Chronic Respiratory Disability	Education and support of patients with chronic respiratory disability.	To improve quality of life of these patients.	Chronic respiratory disability	Respiratory	Following patients' assessment, intervention group was guided to identify problems in daily activities, motivated in setting goals, and take appropriate action. Control group received standard care.	nurses with experience of dealing with respiratory patients.	allied health workers	face to face, in patient's home.	Individual	12 monthly visits.	Y	N	N	N	N	Y	Y	N	N	N	N	N	N	N	Y	Y	N	Y	N	Y	Y	N	Y	N	Y	Y	N	Y	Y	N	N	N	N	N	Y	N
Wilson 2008	Does additional support by nurses enhance the effect of a brief smoking cessation intervention in people with moderate to severe chronic obstructive pulmonary disease? A randomised controlled trial	Smoking cessation intervention in people with moderate to severe chronic obstructive pulmonary disease (COPD).	To slow disease trajectory.	COPD	Respiratory	All patients received brief medical advice to stop smoking; leaflets. Intervention patients in addition: individual support (IS) or group support (GS).	experienced respiratory nurses who had 6 h of training from Health Promotion Officer and Pharmacist.	Allied health workers	individually or in group.	Mixed	5 weekly sessions, max 6o min. nicotine addiction and dyspnea recorded at 2, 3, 6, 9 and 12 months.	Y	N	N	N	N	Y	N	N	N	N	N	N	Y	N	N	N	N	N	N	Y	Y	N	Y	Y	N	N	N	Y	Y	N	N	N	Y	Y	Y	N
Wilson 2015	The effects of maintenance schedules following pulmonary rehabilitation in patients with chronic obstructive pulmonary disease: a randomised controlled trial	Maintenance program for COPD patients who had completed pulmonary rehabilitation (PR).	To improve QoL and daily functioning.	COPD	Respiratory	Education on smoking cessation, healthy eating, importance of exercise and techniques for managing exacerbations; exercise training. Control group: standard advice.	PR multidisciplinary team.	Multidisciplinary	in group of 4-10 subjects.	Group	one session of 2h: 1 h of education and 1 h of exercise training, every 3 months over 1 year.	Y	N	N	Y	N	Y	N	N	Y	N	N	N	N	N	Y	Y	N	N	Y	Y	Y	N	Y	Y	Y	N	N	Y	Y	N	N	Y	Y	Y	Y	Y
Weldam 2017	The effectiveness of a nurse-led illness perception intervention in COPD patients: a cluster randomised trial in primary care	Illness perception intervention in COPD patients.	To stimulate healthy behaviors.	COPD	Respiratory	Intervention: extra consultations, aiming to identify link between patients' illness perceptions and behavior, and evaluate and discuss individual care plan. Control group: usual care.	practice nurses, trained in 4-h educational session.	Allied health workers	face to face, individually.	Individual	3 extra consultations, 0.5h each.	Y	N	N	Y	N	Y	Y	N	N	N	N	N	N	N	N	Y	N	N	N	N	N	N	N	N	Y	N	N	Y	N	N	N	Y	N	N	Y	N
Wei 2014	Effect of pharmaceutical care on medication adherence and hospital admission in patients with chronic obstructive pulmonary disease (COPD): a randomized controlled study	Pharmaceutical care in patients with chronic obstructive pulmonary disease (COPD).	To improve medication adherence and reduce hospital admission in this population.	COPD	Respiratory	Education about COPD, treatment, medication, use of respiratory devices; telephone counseling. Control group: usual care.	clinical pharmacists.	Allied health workers	individually, face to face or by phone.	Mixed	20-30 minutes per session, 5-6 sessions over 6 months. 10-min phone calls, weekly at first month, total max.12 sessions.	Y	N	N	N	N	Y	N	N	N	N	N	N	N	N	N	N	N	N	N	Y	Y	N	N	N	Y	N	N	Y	N	Y	Y	Y	Y	N	Y	N
Yuan 2015	Long-term efficacy of a rural community-based integrated intervention for prevention and management of chronic obstructive pulmonary disease: a cluster randomized controlled trial in China's rural areas	Integrated intervention for prevention and management of chronic obstructive pulmonary disease (COPD).	To delay a decline in lung function in COPD patients and those at risk, and reduce mortality of COPD.	COPD	Respiratory	Systematic health education, smoking cessation counseling, education on COPD management, and pulmonary rehabilitation. Control group: conventional care.	respiratory specialist and trained local health personnel	Doctors	in groups.	Group	intensive intervention phase: over 1 month; active maintenance phase: at 6 months interval. Assessments: every 6 months.	Y	N	N	N	N	Y	N	N	N	N	N	N	N	N	N	N	N	Y	Y	Y	Y	N	Y	N	Y	Y	N	Y	Y	N	N	Y	Y	Y	Y	Y
Trappenburg 2011	Effect of an action plan with ongoing support by a case manager on exacerbation-related outcome in patients with COPD: a multicentre randomised controlled trial	Action Plan (AP) including ongoing support of a case manager in COPD.	To decrease impact of exacerbations on health status and accelerate recovery in patients with COPD.	COPD	Respiratory	All participants: usual care. In addition, intervention group was provided review of medication, inhalation techniques, exacerbation management, smoking cessation and AP.	nurse case manager (respiratory nurse)	Allied health workers	face to face, individually.	Individual	6 months. AP: at inclusion. 2 reinforcement sessions by phone at 1 and 4 months.	Y	N	N	N	N	Y	Y	N	N	N	N	N	Y	N	Y	Y	Y	Y	Y	Y	Y	N	Y	Y	Y	Y	N	Y	Y	N	N	Y	Y	Y	Y	N
Taylor 2012	Self-management support for moderate-to-severe chronic obstructive pulmonary disease: a pilot randomised controlled trial	Self-management support for chronic obstructive pulmonary disease (COPD).	To improve QoL and reduce hospital admissions in COPD.	COPD	Respiratory	Material: Expert Patient Program (EPP) manual. Intervention course addressed five core self-management skills: defining problem, decisions, resources, partnerships and taking action. Control group: usual care.	trained lay (peer) tutors, at least one of whom had COPD.	Peers	in groups of 9-18 participants.	Group	3h- session once a week for 7 weeks.	Y	N	Y	Y	N	Y	Y	N	N	N	Y	N	Y	N	Y	Y	Y	Y	Y	Y	Y	N	N	Y	Y	Y	N	Y	Y	N	N	Y	Y	N	Y	N
Wan 2017	Promoting physical activity in COPD: insights from a randomized trial of a web-based intervention and pedometer use	Promoting physical activity for COPD patients.	To increase physical activity in this population.	COPD	Respiratory	Intervention patients received pedometer to upload step counts, access to website providing goal-setting, feedback, education on COPD self-management, and online forum for social support. Control group: pedometer and written materials.	study staff	Research staff	Every Step Counts (ESC) website	website	3-months program; step counts uploaded weekly.	N	N	N	N	Y	Y	Y	N	Y	N	Y	N	Y	Y	N	Y	N	N	Y	N	Y	Y	Y	N	Y	Y	N	Y	Y	N	N	Y	Y	N	Y	Y
Walters 2013	Effects of telephone health mentoring in community-recruited chronic obstructive pulmonary disease on self-management capacity, quality of life and psychological morbidity: a randomised controlled trial	Health mentoring (HM) in chronic obstructive pulmonary disease (COPD).	To improve self-management.	COPD	Respiratory	HM group received regular calls to manage illness issues and health behaviors using negotiated goal setting, problem solving, decision-making, action planning. Control group: usual GP care, placebo phone calls.	community health nurses that undertook 12h training over 2 days.	Allied health workers	by phone.	phone	16√ó30min calls over 12 months, with increasing time between calls.	Y	N	N	N	N	Y	N	N	N	N	N	N	N	N	Y	Y	N	Y	Y	Y	Y	N	Y	Y	N	Y	N	Y	Y	N	N	Y	Y	N	Y	N
Wakabayashi 2011	Efficient integrated education for older patients with chronic obstructive pulmonary disease using the Lung Information Needs Questionnaire	Integrated education for older patients with chronic obstructive pulmonary disease (COPD).	To improve patient information needs and health outcomes.	COPD	Respiratory	Intensive education period followed by individually tailored education and action plans according to Lung Information Needs Questionnaire score. Control group: usual care.	nursing team.	Allied health workers	face to face, individually.	Individual	intensive education: monthly sessions, 30 min spent with each patient. Follow-up: 6 months.	Y	N	N	N	N	Y	Y	Y	N	N	N	N	Y	N	Y	Y	Y	Y	Y	Y	Y	N	Y	N	Y	N	N	Y	Y	N	Y	Y	Y	Y	Y	Y
Sridhar 2008	A nurse led intermediate care package in patients who have been hospitalised with an acute exacerbation of chronic obstructive pulmonary disease	Care package in patients hospitalized with acute exacerbation of chronic obstructive pulmonary disease (COPD).	To improve QoL and reduce need for unscheduled primary care. .	COPD	Respiratory	Intervention: hospital based pulmonary rehabilitation (PR), self-management education (SME), written COPD action plan, structured follow-up and continuation of exercise therapy. Control group: usual care.	specialist respiratory nurse.	Allied health workers	PR: group format; follow-up: phone calls, home visits.	Mixed	PR: 4 weeks; 2x a week; monthly phone calls and 3-monthly home visits over 2 years.	Y	N	N	N	N	Y	Y	Y	Y	N	N	N	Y	N	Y	Y	Y	Y	Y	Y	Y	N	Y	N	Y	N	N	N	Y	N	N	Y	Y	Y	Y	Y
Sedeno 2009	A self-management education program including an action plan for acute COPD exacerbations	‚ÄúLiving Well with COPD‚Äù: Self-management education program including an action plan for acute COPD exacerbations.	To reduce health care use in COPD.	COPD	Respiratory	Self-management program: home teaching, reviewing COPD information, breathing, relaxation, energy conservation, inhalation techniques; use of an action plan during exacerbations. Control group: usual care.	experienced case managers.	Allied health workers	face to face, individually.	Individual	12 months study; 1h per week teaching for 8 weeks, follow-up phone calls weekly during education period and monthly for remainder of study. Assessments: baseline, at 4 and 12 months.	Y	N	N	N	N	Y	Y	Y	N	N	N	N	Y	N	Y	Y	Y	Y	N	Y	Y	N	Y	N	Y	N	Y	N	Y	Y	N	Y	Y	N	Y	N
Tougaard 1992	Economic benefits of teaching patients with chronic obstructive pulmonary disease about their illness. The PASTMA Group	Personalised hospital practice (PHP) for COPD patients.	To improve patients‚Äô awareness of illness and feelings of self-control.	COPD	Respiratory	PHP group received education about COPD, medication and its side effects, exacerbations, use of peak flow meter and inhalation technique. Control group: standard hospital care.	therapists: nurse, doctor.	Multidisciplinary	one-to-one teaching.	Individual	in the hospital, during acute phase of illness. Assessments: at discharge from hospital; 2 weeks, 3 months and 1 year after discharge.	Y	N	N	N	N	Y	Y	Y	N	N	N	Y	N	N	Y	Y	Y	Y	Y	Y	Y	Y	Y	Y	Y	Y	N	Y	Y	Y	Y	Y	Y	Y	Y	N
Schuez 2015	Patient Anxiety and Depression Moderate the Effects of Increased Self-management Knowledge on Physical Activity: A Secondary Analysis of a Randomised Controlled Trial on Health-Mentoring in COPD	Health-mentoring in chronic obstructive pulmonary disease (COPD).	To increase knowledge and physical activity among COPD patients.	COPD	Respiratory	Guiding in goal setting targeting physical activity, smoking cessation, nutrition, psychosocial well-being and symptom management; action plans. Control group: usual care.	trained community nurses.	Allied health workers	by telephone.	phone	16 phone calls over 12 months. Assessments: baseline, at 6-and 12-month.	Y	N	N	Y	N	Y	Y	N	N	N	N	N	N	N	N	N	N	N	Y	Y	Y	N	Y	Y	Y	Y	N	Y	Y	N	N	Y	N	N	Y	N
Ries 2003	Maintenance after pulmonary rehabilitation in chronic lung disease: a randomized trial	Maintenance after Pulmonary Rehabilitation (PR) in chronic lung disease.	To maintain benefits after PR.	COPD	Respiratory	Intervention group: semi structured phone interviews about compliance with home care plan; topic review, supervised exercise. Control group: standard care.	staff members.	Research staff	individually by phone, face to face in groups.	Mixed	12-month, weekly phone contacts and monthly supervised reinforcement group sessions. 24-month follow-up.	Y	N	N	N	N	Y	Y	N	N	N	N	N	N	N	N	N	N	N	Y	Y	Y	N	Y	Y	Y	N	N	Y	Y	N	N	Y	N	N	Y	N
Rice 2010	Disease Management Program for Chronic Obstructive Pulmonary Disease A Randomized Controlled Trial	Disease management for chronic obstructive pulmonary disease (COPD).	To reduce hospital admissions and emergency department visits due to COPD.	COPD	Respiratory	Intervention group received information about COPD, direct observation of inhaler techniques, review of COPD medications, counseling on smoking cessation and exercise. Control group: usual care.	respiratory therapist case manager.	Allied health workers	in groups.	Group	one single 1- to 1.5-hour session; 12-month follow-up.	Y	N	Y	Y	N	Y	Y	Y	N	N	N	N	Y	N	Y	Y	Y	Y	Y	Y	Y	N	Y	N	Y	N	Y	Y	Y	N	N	Y	Y	N	Y	N
Ninot 2011	Cost-saving effect of supervised exercise associated to COPD self-management education program	Supervised exercise associated to COPD self-management education program.	To assess effects of exercise sessions within self-management program.	COPD	Respiratory	Hospital-based intervention program: combination of supervised exercise with self-management education on smoking cessation, acute exacerbation, inhaler techniques, nutrition and active lifestyle. Control group: usual care.	health professionals, exercise trainers.	Multidisciplinary	small groups of 4-8 participants.	Group	8 sessions of supervised exercise and 8 education sessions over 1-month, at a rate of 2 sessions ( 2h each) per week.	Y	N	N	N	N	Y	N	N	Y	N	N	N	N	N	Y	Y	N	Y	Y	Y	Y	N	Y	N	Y	N	N	Y	N	N	N	Y	Y	N	Y	Y
Press 2012	Teaching the use of respiratory inhalers to hospitalized patients with asthma or COPD: a randomized trial	Teaching inhaler use to hospitalized patients with asthma or chronic obstructive pulmonary disease (COPD).	To compare different strategies for teaching inhaler use to these patients.	COPD	Respiratory	Following assessment, patients randomized to 1-brief intervention [BI]: pamphlet plus single-set of instructions, or 2- teach-to-goal [TTG]: BI plus demonstrations of inhaler use and comprehension assessments (teach-back). BI chosen as comparator; usual care may vary by institution and provider.	research educator.	Research staff	face to face, individually.	Individual	time it took to complete inhaler education was individual.	Y	N	N	N	N	Y	Y	Y	N	N	N	N	Y	N	Y	Y	Y	Y	N	Y	Y	N	Y	N	Y	N	N	N	Y	N	N	Y	Y	N	N	N
Nguyen 2013	Internet-based dyspnea self-management support for patients with chronic obstructive pulmonary disease	Dyspnea self-management programs (DSMPs) for patients with chronic obstructive pulmonary disease (COPD).	To test efficacy of Internet-based (eDSMP) and face-to-face (fDSMP) on dyspnea with activities.	COPD	Respiratory	Two intervention groups received DSMP: education, skills training, and coaching on dyspnea self-management strategies; and only differed in delivery mode. Control group: general health education.	researcher trained eDSMP participants how to use website tools and study-issued smartphone. for fDSMP group: advanced practice nurse specialized in adult pulmonary medicine.	Research staff	eDSMP: website and smartphone. fDSMP: face to face, in groups.	Mixed	12 months; Education and skills training: 6 sessions of 1h each. Collaborative self-monitoring of exercise and respiratory symptoms: weekly: Month 1; biweekly: Months 2 - 12.	Y	N	Y	Y	N	Y	Y	N	Y	N	N	N	Y	Y	Y	Y	N	Y	Y	Y	Y	N	Y	N	Y	N	N	Y	Y	N	N	Y	Y	Y	Y	Y
Moy 2015	An Internet-Mediated Pedometer-Based Program Improves Health-Related Quality-of-Life Domains and Daily Step Counts in COPD: a Randomized Controlled Trial	Taking Healthy Steps (THS) program: Internet-mediated, pedometer-based walking program for people with COPD.	To promote physical activity (PA) in people with COPD.	COPD	Respiratory	THS participants instructed to wear pedometer and upload data once a week; accessing to website, iterative step-count feed-back allowed self-monitoring; education content enhanced COPD self-management and self-efficacy. Online community provided social support. Wait-list Control group.	Internet-mediated.	internet	Internet.	internet	12 months: Initial intensive 4-month phase followed by a maintenance 8-month phase.	N	N	N	N	N	Y	Y	N	Y	N	Y	N	N	Y	Y	Y	N	N	Y	Y	Y	N	Y	N	Y	Y	N	Y	Y	N	N	Y	N	N	Y	Y
Moore 2009	Effect of a home exercise video programme in patients with chronic obstructive pulmonary disease	Exercise video program for patients with chronic obstructive pulmonary disease (COPD).	To improve exercise tolerance and breathlessness.	COPD	Respiratory	Intervention patients were provided video on benefits of exercise in COPD, exercise video, diary, and educational booklet on COPD, stress and relaxation, exercise and smoking cessation. Control group: usual care.	physiotherapist assisted by 2 patients with COPD provided instruction and demonstration of exercises on video.	Allied health workers	in group.	Group	1 demonstration session, 8 weeks follow-up.	Y	N	Y	N	N	Y	Y	N	Y	Y	N	N	Y	Y	Y	N	N	N	Y	Y	Y	N	N	N	Y	N	N	Y	N	Y	Y	Y	Y	Y	Y	N
Monninkhof 2004	Economic evaluation of a comprehensive self-management programme in patients with moderate to severe chronic obstructive pulmonary disease	Self-management program in patients with chronic obstructive pulmonary disease (COPD).	To reach better coping with the disease.	COPD	Respiratory	Following assessment and instructions on correct use of inhalers, intervention group received: 1-self-management education aiming behavioral change; 2-fitness program; 3-guidelines for self-treatment of exacerbations. Control group: usual care.	physiotherapist trained in COPD care.	Allied health workers	group sessions.	Group	5 sessions, 2h each; 4 sessions with 1 week interval, last (feedback) session 3 months after 4th session. 1 year follow-up.	Y	N	Y	N	N	Y	Y	Y	Y	N	N	N	Y	N	Y	Y	Y	Y	Y	Y	Y	N	Y	Y	N	Y	N	N	Y	Y	N	Y	Y	Y	Y	Y
Mitchell 2014	A self-management programme for COPD: a randomised controlled trial	Self-management Programme of Activity, Coping and Education (SPACE) for COPD.	To improve patients' outcomes.	COPD	Respiratory	Material: SPACE manual containing educational material, home exercise program, and action plan for exacerbation management. Procedure: Acquisition of skills through goal-setting strategies, coping planning and case studies, using SPACE manual. Control group: usual care.	physiotherapist.	Allied health workers	individually.	Individual	6-week program; initial consultation: 45min; 2 follow-up phone calls at 2 and 4 weeks. Assessments: baseline, at 6 weeks, 6 months.	Y	Y	N	N	Y	Y	Y	N	N	N	N	N	Y	N	Y	N	Y	Y	Y	Y	Y	N	Y	N	Y	N	N	Y	Y	N	N	Y	Y	Y	Y	N
Lainscak 2013	Discharge coordinator intervention prevents hospitalizations in patients with COPD: a randomized controlled trial	Discharge coordinator intervention in patients with COPD.	To reduce exacerbations without necessity for hospital admissions.	COPD	Respiratory	Intervention group was managed by discharge coordinator to involve patients and caregivers in the process of home adjustment and management of disease. Control group: care as usual.	discharge coordinator, care providers (eg. social services, home care nurses)	Multidisciplinary	individually, face to face or by phone.	Mixed	phone contact by the coordinator after discharge; home visit by nurse 7 to 10 days after.	Y	N	N	N	N	Y	N	N	N	N	N	N	N	N	Y	N	N	N	N	Y	Y	Y	Y	N	Y	Y	N	N	Y	N	N	Y	N	Y	N	N
Koff 2009	Proactive integrated care improves quality of life in patients with COPD	Proactive integrated care (PIC) in patients with COPD.	To improve outcomes through effects of self-management.	COPD	Respiratory	PIC group received disease-specific education; teaching of self-management techniques; and remote home monitoring. Control group: usual care.	study coordinator, and registered respiratory therapist.	Multidisciplinary	education: face to face; home monitoring: using telecommunication device connected to home telephone.	Mixed	over a 3-month period.	Y	N	N	N	N	Y	Y	Y	N	N	N	N	N	N	Y	Y	N	Y	Y	Y	Y	N	Y	N	N	N	N	N	N	Y	N	Y	N	N	Y	Y
Ko 2017	Comprehensive care programme for patients with chronic obstructive pulmonary disease: a randomised controlled trial	Comprehensive care program for patients with chronic obstructive pulmonary disease (COPD).	To reduce hospital readmissions for COPD and improve symptoms and quality of life.	COPD	Respiratory	Following hospital discharge, patients were randomized to intervention group (IG) or usual care. Each IG patient received individualized care plan including education on COPD, smoking cessation, nutrition, self-management skills; and physical training program and pulmonary rehabilitation.	respiratory nurse, physiotherapists.	Multidisciplinary	face to face, individually.	Individual	two 1h sessions, 3 monthly phone calls over 1 year, follow-up once every 3 months for 1 year.	Y	N	N	N	N	Y	N	Y	Y	N	N	N	N	N	Y	Y	N	Y	Y	Y	Y	N	N	Y	N	N	N	N	N	Y	N	Y	Y	Y	Y	Y
Lou 2015	A COPD health management program in a community-based primary care setting: a randomized controlled trial	Health management program for people with COPD.	Prevention and management of COPD.	COPD	Respiratory	Material: health education materials. Procedures: Following assessment, intervention patients received lectures about COPD, inhaler techniques, smoking cessation counseling, rehabilitative training and psychological counseling. Control group: usual care.	general practitioners who received 2d training in health management, supervised by experts.	Doctors	in groups, with their caregivers.	Group	Every 2 weeks, lecture lasted for 40 ‚Äì 60 min; total 48 lectures.	Y	N	Y	Y	N	Y	Y	Y	Y	N	N	N	Y	N	Y	Y	N	Y	Y	Y	Y	Y	Y	Y	N	N	N	N	Y	Y	N	Y	Y	Y	Y	N
Kiser 2012	A randomized controlled trial of a literacy-sensitive self-management intervention for chronic obstructive pulmonary disease patients	Literacy-sensitive self-management intervention in COPD patients.	To improve inhaler technique to maintain quality of life and avoid exacerbations.	COPD	Respiratory	Material: literacy-sensitive handouts, placebo inhaler. Procedure: Following baseline assessment, intervention group received education material and inhaler technique training until doing all steps correctly Control group: usual care.	research assistant (RA) - certified spirometry technician, who received 8h training by pharmacist and physician.	Multidisciplinary	one-on-one.	Individual	sessions of 15-30 min; follow-up assessments after 2 to 8 weeks.	Y	N	N	N	N	Y	Y	Y	N	N	N	N	Y	N	Y	N	N	Y	N	Y	N	N	N	N	N	N	N	N	N	N	N	Y	N	N	N	N
Khoshkesht 2015	The effect of home-based pulmonary rehabilitation on self-efficacy in chronic obstructive pulmonary disease patients	Home-based pulmonary rehabilitation in COPD patients.	To assess effect of the program.	COPD	Respiratory	Material: booklets. Procedure: Intervention patients received education about COPD, diet therapy, stress reduction methods, effective cough, breathing and muscle stretching exercises. Control group: standard care.	researchers and health supervisors.	Allied health workers	individually at home; telephone follow-ups.	Mixed	December 2010-February 2011; 3x per week for 7 weeks.	Y	N	N	N	N	Y	Y	Y	N	N	N	N	Y	N	Y	Y	N	Y	Y	Y	Y	N	N	Y	N	N	N	N	Y	N	N	Y	Y	Y	Y	N
Kheirabadi 2008	Effect of add-on "Self management and behavior modification" education on severity of COPD	Add-on ‚ÄúSelf Management and Behavior Modification‚Äù Education in COPD.	To assess effects of the program on severity of COPD.	COPD	Respiratory	Material: brochures. Procedures: Intervention participants received basic education on COPD, use of self management program in different conditions and behavior modification including smoking cessation.	researchers.	Allied health workers	face to face, in groups of 3-4 members; telephone follow-up.	Mixed	April - November 2007; eight 60-90 minutes educational sessions with weekly interval.	Y	N	Y	N	N	Y	N	Y	N	N	N	N	Y	N	Y	Y	N	Y	Y	Y	Y	N	N	Y	N	N	N	N	Y	Y	N	Y	Y	Y	Y	N
Khdour 2011	Cost-utility analysis of a pharmacy-led self-management programme for patients with COPD	Pharmacy-led self-management program for patients with COPD.	To increase patients‚Äô self-efficacy to manage or avoid breathing difficulty.	COPD	Respiratory	Intervention patients were educated on COPD, medication, adherence, inhaler technique, and management of symptoms including exercise and breathing techniques. Control group: usual care.	hospital pharmacist.	Allied health workers	face to face, individually.	Individual	Recruitment: October 2006 -May 2008. 60 min consultation, followed by 20 min phone call at 3 and 9 months; and 30 min visit at 6 and 12 months.	Y	N	N	N	N	Y	N	Y	N	N	N	N	N	N	Y	Y	N	Y	Y	Y	Y	N	N	N	N	N	N	N	N	Y	N	Y	Y	Y	Y	N
Khan 2019	Effectiveness of delivering integrated COPD care at public healthcare facilities: a cluster randomised trial in Pakistan	Integrated COPD care at public health care facilities.	To improve COPD control outcomes, treatment adherence, and smoking cessation.	COPD	Respiratory	Material: pictorial flipcharts, inhalers, peak flow meters. Procedure: Intervention patients received enhanced treatment and education focused on preventive measures Control group: usual care.	doctors and allied staff (received 2-day training).	Multidisciplinary	face to face, individually; mobile reminders for patient retrieval.	Mixed	Recruitment: July 2015‚Äì March 2016. 6-months trial: baseline visit and subsequent 5 monthly follow-ups.	Y	N	N	N	N	Y	Y	Y	N	N	N	Y	Y	Y	Y	Y	Y	Y	Y	Y	Y	N	N	N	N	N	N	N	Y	Y	N	Y	Y	N	Y	N
Karapolat 2007	Do the benefits gained using a short-term pulmonary rehabilitation program remain in COPD patients after participation?	Pulmonary rehabilitation in chronic obstructive pulmonary disease (COPD) patients.	To improve lung functions, arterial oxygenation, dyspnea, walking distance, and health-related QoL.	COPD	Respiratory	Rehabilitation group received education on COPD plus exercise training component. Control group: no rehabilitation.	physiotherapist.	allied health workers	in groups.	group	8-week program. education:16 sessions 1h/week; exercise training: 3times/week. Assessment: baseline, at completion of the program and 1 month after.	Y	N	Y	Y	N	Y	Y	Y	Y	N	N	N	N	N	Y	Y	Y	Y	Y	Y	Y	N	N	N	N	N	N	N	N	Y	N	Y	Y	N	Y	Y
Kara 2004	Effect of education on self-efficacy of Turkish patients with chronic obstructive pulmonary disease	Structured education in patients with chronic obstructive pulmonary disease (COPD).	To improve self-efficacy.	COPD	Respiratory	Material: education brochure. Procedure: Intervention participants received education on COPD, self-care instruction and social support followed by exercises, and relaxations training. Control group: only educational advice.	clinic nurses, researcher.	Multidisciplinary team	in small groups of 3-5 participants.	group	3-4x per week, over 4 weeks.	Y	N	Y	N	N	Y	Y	N	Y	N	N	N	Y	N	Y	Y	N	N	Y	Y	Y	Y	Y	Y	N	N	N	Y	Y	Y	N	Y	N	N	Y	N
Kalter-Leibovici 2018	Disease management plus recommended care versus recommended care alone for ambulatory patients with chronic obstructive pulmonary disease	Disease management (DM) added to recommended care in ambulatory patients with chronic obstructive pulmonary disease (COPD).	To assess effect of DM in these patients.	COPD	Respiratory	Following baseline assessment, all patients received recommended care. In addition, DM patients had their symptoms monitored, received advice in case of acute exacerbation and on healthy lifestyle.	trained COPD nurses.	allied health workers	face to face sessions	Individual	during scheduled visits to COPD center and remote contacts between these visits.	Y	N	N	N	N	Y	N	Y	N	N	N	N	N	N	Y	Y	Y	Y	Y	Y	Y	Y	Y	N	N	N	N	N	N	N	N	Y	Y	Y	Y	N
Johnson-Warrington 2016	Can a supported self-management program for COPD upon hospital discharge reduce readmissions? A randomized controlled trial	Self-management Program of Activity, Coping, and Education (SPACE) for COPD.	To assess if SPACE upon hospital discharge reduced readmission rate.	COPD	Respiratory	Material: manual with education information and home-based exercise program. Procedure: Intervention participants were advised how to use the material to reinforce life-long lifestyle changes and received structured phone calls to reinforce skills, and manage exacerbations. Control group: usual care.	trained physiotherapist.	allied health workers	one face to face session, follow up phone calls.	Mixed	session 30‚Äì45min and phone calls within 72h and at 2-, 4-, 6-, 8-, and 10 weeks from hospital discharge.	Y	N	N	N	N	Y	N	N	Y	N	N	N	Y	N	Y	N	N	N	Y	Y	Y	N	N	N	N	N	Y	Y	N	N	N	Y	Y	Y	Y	N
Jarab 2012	Impact of pharmaceutical care on health outcomes in patients with COPD	Pharmaceutical care in patients with COPD.	To achieve desired health outcomes.	COPD	Respiratory	Material: booklets. Procedures: Following baseline assessment, intervention group received structured education about COPD and management of its symptoms; importance of exercises, adherence to treatment and smoking cessation. Control group: usual care.	clinical pharmacist.	allied health workers	individually, face to face.	Individual	recruitment: January to April 2011; follow-up over 6 months during scheduled visits.	Y	N	N	N	N	Y	N	Y	N	N	N	N	Y	N	Y	Y	N	Y	Y	Y	Y	N	N	N	N	N	N	N	N	Y	N	Y	Y	Y	Y	N
Garcia-Aymerich 2007	Effects of an integrated care intervention on risk factors of COPD readmission	Integrated care (IC) on risk factors in chronic obstructive pulmonary disease (COPD).	To improve disease knowledge and treatment adherence.	COPD	Respiratory	Following a discharge assessment, IC patients received education on COPD, lifestyle changes, pharmacological therapy and strategies to cope with future exacerbations. Follow-up. Control group: usual care.	specialized respiratory nurse and PC team (physician, nurse and social worker).	Multidisciplinary team	face to face, individually.	Individual	1 educational session of 2h at discharge; weekly phone calls during 1st month after discharge and 1 phone call at months 3 and 9. Assessments: baseline, at 6 and 12months.	Y	N	N	N	N	Y	N	Y	N	N	N	N	Y	N	Y	Y	Y	Y	Y	Y	Y	N	Y	N	Y	Y	Y	Y	Y	N	Y	Y	Y	Y	Y	Y
Folch-Ayora 2018	Patient education during hospital admission due to exacerbation of chronic obstructive pulmonary disease: effects on quality of life‚ÄîControlled and randomized experimental study	Patient education during hospital admission due to exacerbation of COPD.	To improve health related quality of life (HRQL).	COPD	Respiratory	Material: book "Controlling COPD", DVD physical exercises. Procedure: All patients received usual care. In addition, intervention group received education on COPD, exacerbation, use of oxygen therapy and ventilation.	nurse with expertise in managing COPD patients.	allied health workers	face to face, small groups; follow-up phone calls.	Mixed	4 sessions of 40 min each: 1st at admission, 2nd 15 days after discharge, 3rd 30 days after discharge, 4th 45 days after discharge.	Y	N	Y	N	N	Y	Y	Y	N	N	N	Y	Y	Y	Y	Y	Y	Y	Y	Y	Y	Y	Y	Y	N	Y	Y	Y	Y	Y	Y	Y	Y	N	Y	N
Fan 2012	A comprehensive care management program to prevent chronic obstructive pulmonary disease hospitalizations: a randomized, controlled trial	Comprehensive care management program (CCMP) in patients with severe COPD.	To reduce the risk for COPD hospitalization.	COPD	Respiratory	Material: booklets. Procedure: Intervention group received COPD education, action plans for identification and treatment of exacerbations, and scheduled proactive phone calls. Control group: usual care.	case managers, that received a 3-day training course, supervised by investigator.	allied health workerss	face to face, individually and 1 group session; phone calls	mixed	four 90-minute weekly sessions; phone calls once per month for 3 months and every 3 months thereafter, for 12 months	Y	N	N	N	N	Y	Y	Y	N	N	N	N	Y	N	Y	Y	Y	Y	Y	Y	Y	N	Y	Y		Y	Y	Y	Y	N	Y	Y	Y	Y	Y	Y
Emery 1998	Psychological and cognitive outcomes of a randomized trial of exercise among patients with chronic obstructive pulmonary disease	Exercise rehabilitation for patients with Chronic Obstructive Pulmonary Disease (COPD).	To improve physiological and cognitive functioning and psychological well-being.	COPD	Respiratory	Patients were randomized to: 1-exercise, education, stress management EXESM; or 2-education, stress management ESM; 3- waiting list WL. Education: lectures on topics relevant for COPD. Stress management: progressive muscle relaxation, strategies to increase awareness of cognitive distortions associated with physical limitations.	Members of Pulmonary Rehabilitation Program staff, and clinical psychologist (stress management).	allied health workers	face to face, in groups.	group	10 weeks; 37exercise sessions, 16 educational sessions, and 10 stress management classes.	Y	N	N	N	N	Y	N	N	Y	N	N	N	N	N	Y	Y	N	N	N	Y	Y	N	Y	Y	Y	Y	N	N	Y	Y	Y	N	N	N	Y	Y
Efraimsson 2008	Effects of COPD self-care management education at a nurse-led primary health care clinic	COPD self-care management education.	To examine effects on QoL, knowledge about COPD and smoking cessation.	COPD	Respiratory	Intervention group received education on respiratory function, pharmacological treatment, inhalation technique, infections and exacerbations, smoking cessation, PA; and psycho-social counselling and support. Control group: standard care.	COPD nurse and physician; if needed: dietician, social worker, physical therapist and occupational therapist.	Multidisciplinary team	face to face motivational dialogues.	Individual	2 visits, with 3‚Äì5month interval. Each visit: 1h.	Y	N	N	N	N	Y	Y	Y	N	N	N	N	Y	N	Y	Y	Y	Y	Y	Y	Y	Y	Y	Y	Y	Y	Y	Y	Y	Y	Y	Y	Y	N	Y	N
Effing 2009	(Cost)-effectiveness of self-treatment of exacerbations on the severity of exacerbations in patients with COPD: the COPE II study	Self-treatment of COPD exacerbations incorporated in a self-management program.	To reduce severity of exacerbations in patients with COPD.	COPD	Respiratory	Smokers were offered a smoking cessation program prior to group allocation. Intervention patients were trained in early recognition of exacerbations and when to start a course of oral prednisolone by using action plan linked to daily diary for follow-up. Control group: no training.	respiratory nurse and a physiotherapist.	allied health workers	in groups of 5 patients; follow-up: by phone.	Mixed	Recruitment: November 2004-July 2006. Intervention: 1 year. Smoking cessation program: 3 months. Self-treatment of COPD exacerbations: 4 weekly 2h sessions; follow-up by phone at 4, 13 and 26 weeks after the last course.	Y	N	Y	N	Y	Y	Y	N	N	N	N	N	N	N	Y	Y	Y	N	N	Y	Y	N	Y	Y	Y	Y	Y	Y	Y	N	Y	Y	Y	Y	N	N
Hill 2010	Disease-specific education in the primary care setting increases the knowledge of people with chronic obstructive pulmonary disease: a randomized controlled trial	Brief education in individuals recently diagnosed with chronic obstructive pulmonary disease(COPD).	To increase disease-specific knowledge.	COPD	Respiratory	Material: manual ‚Äò‚ÄòLiving Well with COPD‚Äô‚Äô Procedure: Intervention participants received standardized education on COPD, strategies for smoking cessation and role of regular exercise. Control group: usual care.	certified COPD educator	allied health workers	face to face discussion	Individual	2 sessions, a month apart, 60 min each. Assessment: baseline and 3 months later.	Y	N	N	N	N	Y	Y	Y	N	N	N	Y	Y	N	Y	Y	Y	Y	Y	Y	Y	N	N	N	N	N	N	Y	Y	N	Y	Y	Y	Y	Y	N
Gallefoss 2004	The effects of patient education in COPD in a 1-year follow-up randomised, controlled trial	Education in COPD.	To improve patients' outcomes and reduce the need for GP visit.	COPD	Respiratory	Material: booklet with essential information on asthma/COPD. Procedure: Intervention patients received education on bronchial obstruction, attacks prevention, medication, and self-management, treatment plans and physiotherapy. Control group: usual care.	specially trained nurse.	allied health workers	in groups 5-8 persons.	group	2√ó 2h sessions on two separate days, 1 week apart.	Y	N	Y	N	N	Y	Y	Y	N	N	N	N	Y	N	Y	Y	Y	Y	Y	Y	Y	N	Y	Y	Y	Y	Y	Y	Y	N	Y	Y	Y	Y	Y	N
Gadoury 2005	Self-management reduces both short- and long-term hospitalisation in COPD	Self-management programme ‚Äò‚ÄòLiving Well with COPD".	To reduce hospitalizations.	COPD	Respiratory	All participants received standard care. In addition, intervention group was provided skill-oriented teaching, action plan for exacerbations, and home exercise programme.	case managers.	allied health workers	face to face, individually; telephone (follow-ups).	mixed	1h weekly, for 7‚Äì8 weeks; monthly telephone follow-up, over 1 year; assessment at 2 years.	Y	N	N	N	N	Y	Y	Y	Y	N	N	N	Y	N	Y	Y	Y	Y	Y	Y	Y	N	Y	Y	Y	N	Y	Y	Y	N	Y	Y	Y	N	Y	Y
Cruz 2016	Walk2Bactive: a randomized controlled trial of a physical activity-focused behavioural intervention beyond pulmonary rehabilitation in chronic obstructive pulmonary disease	Walk2Bactive: Physical activity (PA) intervention beyond pulmonary rehabilitation (PR) in COPD.	To investigate impact during and after PR in patients with COPD.	COPD	Respiratory	Material: piezoelectric pedometrs, calendars. Procedures: Patients of both groups received PR. Additionally, experimental group received PA-focused behavioural program, incorporating role of self-efficacy, goal setting and performance feedback using Health contract.	physiotherapist	allied health workers	face to face or telephone (follow-up).	Mixed	April - July 2014: 12 weeks of PR. PA-focused behavioural intervention: during PR and follow-up support (3 plus 3 months).	Y	N	N	N	N	Y	Y	N	Y	N	N	N	Y	N	N	Y	N	N	Y	Y	Y	N	N	N	N	N	N	Y	Y	N	N	Y	N	Y	Y	N
Coultas 2005	A randomized trial of two types of nurse-assisted home care for patients with COPD	Nurse-assisted home care for patients with COPD.	To improve COPD patient self-management skills.	COPD	Respiratory	Medical management (MM) and collaborative management (CM) intervention groups received education about COPD, smoking cessation and a written action plan. CM is patient-centered to facilitate adoption of healthy behaviors. Control group: usual care.	nurses, who received 8h training. Nurses assigned to CM intervention received 8 additional hours of training in ‚Äúcollaborative care".	allied health workers	face to face in patient‚Äôs home, or by telephone.	Mixed	initial contact: in patient‚Äôs home, subsequent contact once a month by phone. 6-months in total.	Y	N	N	N	N	Y	Y	N	N	N	N	N	Y	N	Y	Y	Y	Y	Y	Y	Y	N	Y	N	Y	Y	Y	Y	Y	N	N	Y	Y	N	Y	N
Collinsworth 2018	The impact of patient education and shared decision making on hospital readmissions for COPD	COPD Chronic Care education program.	To assess its feasibility and determine impact on hospital readmissions, patient activation, and health status.	COPD	Respiratory	Following baseline evaluation, intervention patients received COPD education and were helped to focus on strategies to maintain health and prevent readmission: medication management, nutrition, stress and coping, and smoking cessation. Control group: standard care.	registered respiratory therapists (RRT).	allied health workers	education: face to face; follow-up phone calls.	mixed	August 2014 - February 2016. COPD education and self-management planning in the hospital: 30 min; follow-up phone calls: 5‚Äì10 min at 3‚Äì7 days and 1, 2, and 6 months post-hospital discharge.	Y	N	N	N	N	Y	Y	N	N	N	N	N	Y	N	Y	Y	Y	Y	Y	Y	Y	N	Y	Y	N	N	Y	Y	Y	N	N	Y	Y	N	Y	N
Bucknall 2012	Glasgow supported self-management trial (GSuST) for patients with moderate to severe COPD: randomised controlled trial	Glasgow supported self-management trial (GSuST) for patients with moderate to severe COPD.	To reduce hospital readmissions.	COPD	Respiratory	Material: symptom diary cards. Procedure: Intervention patients received training aimed at empowering them to manage COPD by understanding and monitoring of symptoms and by developing confidence to carry out appropriate actions. Control group: usual care.	study nurses with training on self regulation.	allied health workers	individually, at home	Individual	Four 40 min individual sessions fortnightly, with further home visits at least every 6weeks for a total of 12 months.	Y	N	N	N	N	Y	Y	N	N	N	N	N	Y	N	Y	Y	Y	Y	N	Y	Y	N	N	N	Y	N	N	Y	Y	Y	N	Y	Y	N	N	N
Bringsvor 2018	Effects of a COPD self-management support intervention: a randomized controlled trial	COPD self-management support intervention (SMI) ‚ÄúBetter living with COPD‚Äù.	To examine effects of SMI on different self-management-related domains.	COPD	Respiratory	All participants received usual care. In addition, intervention group was offered SMI covering problem solving, goal setting, physical activity, nutrition, medication, smoking cessation, exacerbations, and psychological issues.	registered nurses (RNs) with competence in COPD care.	allied health workers	group conversations.	group	recruitment: February -June 2015; intervention: 2h weekly, over 11 weeks.	Y	N	Y	Y	N	Y	Y	N	N	N	N	N	Y	N	Y	Y	Y	Y	Y	Y	Y	N	Y	Y	N	N	N	N	Y	N	N	Y	Y	N	Y	N
Bove 2016	Efficacy of a minimal home-based psychoeducative intervention in patients with advanced COPD: a randomised controlled trial	Psycho-educative intervention for patients with advanced COPD.	To test effect of minimal home-based psycho-educative intervention on symptoms of anxiety in patients with COPD.	COPD	Respiratory	Material: manual and two laminated cards with cognitive model. All participants received usual care. In addition, intervention patients were guided in their home, to restructure unfavorable thoughts and behavior patterns related to anxiety and dyspnea.	primary investigator (trained nurse).	allied health workers	face to face, with or without presence of a spouse	Individual	recruitment: 2015-2016; intervention: delivered within 1 week from randomisation, duration of 1-h; 2 weeks after: 20-min booster session. 1 and 3 months of follow-up.	Y	N	N	N	N	Y	N	N	N	N	N	Y	Y	N	Y	N	N	N	N	Y	Y	Y	Y	Y	Y	Y	N	N	Y	N	N	Y	Y	N	N	N
Bourbeau 2006	Economic benefits of self-management education in COPD	Self-Management Education in COPD.	To determine whether disease management with self-management education is more cost-effective than usual care among previously hospitalized COPD patients.	COPD	Respiratory	In addition to usual care, intervention group received education on self-management ‚ÄúLiving Well with COPD‚Äù ; action plan for acute exacerbation; home exercise program. Control group: usual care.	experienced nurse or respiratory therapist, who received 2 weeks training, as case manager	allied health workers	face to face, individually	Individual	education program: weekly, for 6 to 7 weeks; telephone interviews every 4 weeks; assessments: at baseline, 4- , 12-months	Y	N	N	N	Y	Y	Y	Y	N	N	N	N	Y	Y	Y	N	Y	Y	Y	Y	Y	N	Y	Y	N	N	N	N	Y	Y	N	Y	Y	N	Y	N
Bosnic-Anticevich 2010	Metered-Dose Inhaler Technique: The Effect of Two Educational Interventions Delivered in Community Pharmacy Over Time	Education on use of pressurized metered-dose inhalers (pMDIs) in subjects with asthma or chronic obstructive pulmonary disease (COPD).	To deliver brief and targeted educational intervention on pMDI technique.	COPD	Respiratory	Following assessment, intervention group received standard instructions plus physical demonstration with a placebo pMDI. Control group: standard instruction only.	researcher.	research team	individually	Individual	during pharmacy visits, until correct technique was achieved.	Y	N	N	N	N	Y	Y	Y	N	N	N	N	Y	N	Y	Y	N	Y	N	Y	Y	N	N	N	N	N	N	N	N	N	N	N	N	Y	Y	N
Borglykke 2008	The effectiveness of smoking cessation groups offered to hospitalised patients with symptoms of exacerbations of chronic obstructive pulmonary disease (COPD)	Smoking cessation in hospitalised patients with COPD.	To assess effect of smoking cessation groups (SCG) in patients with COPD admitted to hospital.	COPD	Respiratory	All patients admitted with COPD exacerbation received standard information on smoking cessation. Intervention group was offered participation in SCG on smoking cessation supported by nicotine replacement therapy (NRT) and choice of quit date.	trained nurses.	allied health workers	face to face, in groups.	group	study: January 2000 - June 2001; SCGs: weekly sessions of 2 h over 5 weeks. After the chosen quit date, 3 sessions followed with short intervals; follow-up session: after 3 months.	Y	N	Y	N	N	Y	N	N	N	N	N	N	Y	N	N	N	N	N	Y	Y	N	Y	Y	N	Y	N	N	Y	Y	N	N	N	N	Y	Y	N
Blackstock 2014	Comparable improvements achieved in chronic obstructive pulmonary disease through pulmonary rehabilitation with and without a structured educational intervention: a randomized controlled trial	Pulmonary rehabilitation (PR) with educational (ED) intervention in COPD.	To determine if addition of education to exercise training (ET) can improve health outcomes in people with COPD.	COPD	Respiratory	Material: illustrated exercise guide,diary, education booklet. Procedures: following screening for nutritional and psychological abnormalities, all patients attended ET. In addition, intervention patients received ED on lung disease and COPD management; medication; nutrition, exacerbations; physical activity; stress, anxiety.	ET: experienced physiotherapist and exercise physiologist. ED: respiratory physician; respiratory nurse; pharmacist; exercise physiologist; occupational therapist; dietician.	Multidisciplinary team	ET in groups; ED group discussions.	group	ET: twice-weekly for 8 weeks; ED: sixteen 45-min sessions.	Y	N	Y	Y	N	Y	Y	N	N	N	Y	Y	Y	N	Y	N	N	N	N	Y	Y	Y	N	Y	N	Y	N	Y	Y	Y	N	Y	Y	N	Y	Y
Chang 2019	The efficacy of a flipping education program on improving self-management in patients with chronic obstructive pulmonary disease: a randomized controlled trial	Flipping education program in patients with chronic obstructive pulmonary disease (COPD).	To improve self-management in COPD.	COPD	Respiratory	Material: self-management booklet. Procedures: Intervention group was provided motivating, self-learning, reflecting, action plan verbalizing, and action taking (MSRAA) program. Control group: standard COPD education.	nurse case manager trained by instructor who was certificated from Stanford‚Äôs CDSMP.	allied health workers	face to face, telephone	Mixed	12 weeks; 1‚Äì1.5 hrs weekly; in the stage of action-taking: scheduled telephone interviews (10‚Äì15 mins each).	Y	N	N	N	N	Y	Y	Y	N	N	N	Y	Y	N	Y	N	N	Y	Y	Y	Y	N	Y	Y	Y	N	N	Y	Y	N	N	Y	Y	N	Y	N
Casey 2013	The effectiveness of a structured education pulmonary rehabilitation programme for improving the health status of people with moderate and severe chronic obstructive pulmonary disease in primary care: the PRINCE cluster randomised trial	Structured education pulmonary rehabilitation program (SEPRP) in chronic obstructive pulmonary disease (COPD).	To improve health status of people with COPD in primary care.	COPD	Respiratory	Material: manual. Procedures: Following baseline assessment, experimental group received SEPRP, focused on disease understanding improvement and self-management techniques. Control group: usual care.	practice nurse and physiotherapist, both trained to deliver SEPRP.	allied health workers	face to face	Individual	Recruitment: February 2009‚ÄìMay 2010. SEPRP: 22-24 weeks	Y	N	Y	N	N	Y	N	N	Y	N	N	N	Y	N	Y	N	N	N	Y	Y	Y	N	Y	N	Y	N	N	Y	Y	Y	N	Y	Y	N	Y	N
Cameron-Tucker 2016	A randomized controlled trial of telephone-mentoring with home-based walking preceding rehabilitation in COPD	Telephone-mentoring targeting home-based walking (tele-rehab) in COPD.	To increase exercise capacity in people with COPD.	COPD	Respiratory	Tele-rehab subjects completed summary of health behaviors, their personal home-based walking action plan was established and support for its realization provided Control group: usual care. Pulmonary rehabilitation was then delivered to both groups simultaneously.	trained nurse health-mentors	allied health workers	telephone	telephone	8 weeks, 2 calls weekly.	Y	N	N	N	N	Y	N	N	Y	N	N	N	Y	N	N	N	N	N	Y	Y	N	N	Y	N	Y	N	N	Y	Y	N	N	Y	N	N	Y	N
Altenburg 2015	Short- and long-term effects of a physical activity counselling programme in COPD: a randomized controlled trial	Physical activity (PA) counselling program in COPD patients.	To study effects of PA counselling in three groups of COPD patients: from general practice (primary care), outpatientclinic (secondary care) and pulmonary rehabilitation (PR).	COPD	Respiratory	Material: pedometer, diaries. Procedures: Control group received usual care. Intervention group participated in a customized lifestyle PA counselling based on goal-setting and its implementation, using Motivational interviewing.	trained exercise counsellors.	allied health workers	individually; diary was kept with steps taken and all other activities (e.g.cycling, swimming etc.) .	Individual	recruitment: 2007 - 2009. PR: 9 weeks of exercise training, 3 sessions a week, with a duration of 1-2 h per session. counselling: five 30 min sessions over 12 weeks Assessments: baseline, after 3 and 15 months.	Y	N	N	N	N	Y	Y	N	Y	N	N	N	N	N	N	Y	N	N	Y	N	N	N	N	N	N	N	N	Y	Y	N	N	N	N	N	Y	N
Abdulsalim 2018	Structured pharmacist-led intervention programme to improve medication adherence in COPD patients: a randomized controlled study	Pharmacist-led intervention programme in COPD patients.	To improve medication adherence in this population.	COPD	Respiratory	Material: patient information leaflets (PILs). Procedures: Intervention group was educated on importance of medication compliance, dose and frequency of medications, smoking cessation, exercise, use of inhaler devices and need for monitoring by pulmonary medicine department. Control group: standard hospital care.	clinical pharmacists.	allied health workers	Face to face, telephone.	telephone	counselling sessions: 15-20 minutes; monthly follow-up for 2 years; adherence reassessed after every 6 months.	Y	N	N	N	N	Y	Y	Y	N	N	N	N	Y	N	Y	Y	Y	Y	Y	Y	Y	N	N	N	N	N	N	N	N	N	N	Y	Y	N	Y	N
Heslop 1988	A Study to Evaluate the Intervention of a Nurse Visiting Patients with Disabling Chest Disease in the Community	Nurse visits to patients with disabling chest disease.	To assist patients with chronic respiratory disease to plan strategies for resolving their problems.	Disabling chest disease	Respiratory	Intervention patients were taught about their illness and medicines, helped to recognize deterioration in health and how to act. Control group: usual care.	experienced medical nurses working on a respiratory ward.	allied health workers	face to face, at patients' homes.	Individual	12 monthly visits. Assessments: at baseline and after last visit.	Y	N	N	N	N	Y	N	N	N	N	N	Y	Y	N	Y	Y	Y	N	Y	Y	Y	Y	Y	Y	Y	Y	Y	Y	Y	N	N	Y	Y	N	Y	N
Littlejohns 1991	Randomised controlled trial of the effectiveness of a respiratory health worker in reducing impairment, disability, and handicap due to chronic airflow limitation	Intervention of a respiratory health worker to patients with chronic air flow limitation.	To reduce impairment, disability, and handicap due to chronic air flow limitation.	Respiratory	Respiratory	Following baseline assessment, intervention patients were provided health education, treatment compliance and spirometry results monitoring, to enable acute exacerbation to be detected and treated early. Control group: usual care.	respiratory health worker.	Allied health workers	face to face, individually.	Individual	one year follow-up.	Y	N	N	N	N	Y	Y	Y	N	N	N	N	N	N	Y	Y	N	Y	N	Y	Y	N	Y	N	Y	Y	N	N	Y	N	N	Y	Y	Y	Y	N
Gr√∏nning 2014	Long-term effects of a nurse-led group and individual patient education programme for patients with chronic inflammatory polyarthritis - a randomised controlled trial	Education program for patients with chronic inflammatory polyarthritis.	To investigate long-term effect of this program combining group and individual education.	Chronic inflammatory polyarthritis	Rheumatology	Intervention patients received education on arthritis process and healthy life style, using group and individual approach. Controls were put on waiting list, received usual treatment and intervention provided after 12 months.	nurses and group moderators.	allied health workers	individually, and in groups	Mixed	January 2008‚ÄìMarch 2010. Program: 3 group sessions, 3h each, every other week, followed by 1 individual 45 min session. Assessments: baseline and at 12months.	Y	N	Y	N	N	Y	N	N	N	N	Y	N	Y	N	Y	N	N	N	Y	Y	Y	Y	Y	Y	Y	Y	Y	Y	Y	N	Y	Y	Y	N	Y	Y
Yip 2007	Effects of a self-management arthritis programme with an added exercise component for osteoarthritic knee: randomized controlled trial	Arthritis self-management program (ASMP) with added exercise component for osteoarthritic knee.	Empowering osteo-arthritic knee sufferers to live with their illness.	Osteoarthritis	Rheumatology	All participants: routine conventional treatment. In addition, ASMP group learned how to cope with and manage arthritis pain, fatigue, daily activity limitations and stress. Action plan using exercise promoted.	Registered nurses trained in leading small groups and in self-management basic principles.	Allied health workers	groups: 10-15 participants.	Group	six 2-hour classes held once a week.	Y	N	N	N	N	Y	Y	N	N	N	N	N	N	N	Y	N	N	N	N	Y	Y	N	Y	Y	Y	Y	N	Y	Y	N	N	Y	Y	N	Y	N
Saw 2016	Significant improvements in pain after a six-week physiotherapist-led exercise and education intervention, in patients with osteoarthritis awaiting arthroplasty, in South Africa: a randomised controlled trial	Exercise and education intervention in patients with osteoarthritis (OA) awaiting arthroplasty.	To improve pain severity in this population.	Osteoarthritis	Rheumatology	Intervention group received workbook, exercise program and education covering pathology of OA, physiology of pain, action plans, goal setting, and problem solving. Control group: usual care.	trained physiotherapists.	Allied health workers	in groups of no more than 12 participants.	Group	2h weekly for six successive weeks. Assessments: baseline and at 6months.	Y	N	Y	N	N	Y	Y	N	Y	N	N	N	Y	N	Y	N	N	N	N	Y	Y	N	N	N	Y	Y	Y	Y	Y	Y	N	Y	Y	N	N	N
Saraboon 2015	The Effect of Multifactorial Intervention Programs on Health Behavior and Symptom Control Among Community-Dwelling Overweight Older Adults With Knee Osteoarthritis	Multifactorial intervention programs (MUFIPs) in overweight older Thais with knee osteoarthritis.	To examine effect of MUFIPs on health behavior and symptoms control.	Osteoarthritis	Rheumatology	MUFIPs: health education to enhance knowledge of OA knee, weight-control program to lessen knee symptoms, followed by home visit program to support healthy behaviors. Control group: standard care.	researcher, nutritionist	Multidisciplinary	workshop: lectures, group activities.	Group	Week 0: 3 consecutive days, 2 hours/day. Week 2, 4, 6: home visit program on a group basis, 2h per group.	Y	N	N	Y	N	Y	Y	N	Y	N	N	N	Y	Y	Y	N	N	N	Y	Y	Y	N	Y	N	Y	N	N	N	Y	Y	N	Y	Y	N	Y	Y
Saffari 2018	A theory of planned behavior-based intervention to improve quality of life in patients with knee/hip osteoarthritis: a randomized controlled trial	Theory of planned behavior (TPB)-based intervention in patients with knee/hip osteoarthritis (OA).	To improve quality of life of these patients.	Osteoarthritis	Rheumatology	Intervention patients were taught/motivated to follow preventive and lifestyle changes, and provided CD-ROM and educational booklet. Control group: usual care.	trainer	Allied health workers	in small groups of 8 to 10 patients.	Group	7 sessions (60 - 90 min) over 1 month.	Y	N	Y	Y	N	Y	Y	N	Y	Y	Y	N	Y	Y	Y	N	N	N	Y	Y	Y	Y	Y	Y	Y	Y	N	Y	Y	N	N	Y	Y	N	Y	N
Kovar 1992	Supervised Fitness Walking in Patients with Osteoarthritis of the Knee - a Randomized, Controlled Trial	Supervised walking and education in patients with osteoarthritis.	To improve functional status.	Osteoarthritis	Rheumatology	Material: instructional guidebook. Procedure: Intervention patients were provided hospital based program of supervised fitness walking and education using strategies from behavioral psychology. Control group: standard care.	registered physical therapist.	Allied health workers	face to face, in groups.	Group	8-week program, 3 times weekly. 90-minute walking and education sessions.	Y	N	N	N	N	Y	Y	N	Y	N	N	N	Y	N	Y	N	N	N	Y	N	Y	N	Y	N	Y	N	N	Y	Y	N	N	Y	N	N	Y	N
Ganji 2018	The effect of self-management educational program on pain intensity in elderly patients with knee osteoarthritis: a randomized clinical trial	Self-management educational program for elderly patients with knee osteoarthritis.	To empower patients and reduce their pain intensity.	Osteoarthritis	Rheumatology	Intervention group received self-management education. Upon completion, elderly were given 8 weeks to implement it with help of researcher at home. Control group: routine care.	researchers.	research team	groups of 13-14 persons.	group	Recruitment: March 2016 -July 2016; intervention: 3 weeks, two 60-min sessions a week, 0.5h questions answering. Assessments: baseline, at 3- and 8-weeks .	Y	N	Y	N	N	Y	Y	N	N	N	N	N	N	N	Y	N	N	N	N	Y	Y	N	N	N	N	Y	N	Y	Y	N	N	Y	Y	N	N	N
Coleman 2012	A randomised controlled trial of a self-management education program for osteoarthritis of the knee delivered by health care professionals	Self-management (SM) education program for osteoarthritis of the knee (OAK).	To determine whether this program would achieve and maintain clinically meaningful improvements.	Osteoarthritis	Rheumatology	Following baseline assessment, intervention patients received information on Osteoarthritis, pain management and medication, were actively encouraged to exercise and participate in support group. Control group: OAK program after conclusion of study.	nurses, physiotherapists and occupational therapists, with musculoskeletal education.	allied health workers	in groups of 12.	group	6 weekly sessions of 2.5 hours each; assessments: at baseline and the week following completion of program.	Y	Y	Y	N	N	Y	Y	N	Y	N	Y	N	Y	N	Y	N	N	N	Y	N	Y	N	Y	Y	Y	Y	Y	Y	Y	Y	Y	Y	N	N	Y	Y
[truncated: 13 more rows]

## Sheet: Risk of bias
Author	Random sequence generation	Allocation concealment	Blinding of outcome assessors	Attrition bias	Selective reporting	Other sources of bias
Thom, 2015	U	L	U	U	L	L
Su, 2017	U	U	L	L	L	L
Tougaard, 1992	U	U	U	L	L	L
Shibayama, 2007	U	U	U	L	L	L
Saffari, 2018	U	U	U	L	L	L
Rice, 2010	U	U	L	L	L	L
Shea,2 007	U	U	U	U	L	L
Mohammadi, 2018	U	U	U	L	L	L
[truncated: 489 more rows]
